# Supplementary material for: 3,14-Diethyl-2,13-di­aza-6,17-diazonia­tri­cyclo­[16.4.0.07,12]docosane dichloride tetra­hydrate from synchrotron radiation
Source: Acta Crystallogr Sect E Struct Rep Online. 2013 Oct 9;69(Pt 11):o1620. doi: 10.1107/S1600536813027232 (PMC3884294; doi:10.1107/S1600536813027232)
Supplement: Supplementary file 1 [file e-69-o1620-sup1.cif]

##############################################################################
#                                                                            #
# This CIF contains the data in a paper accepted for publication in          #
# Acta Crystallographica Section E. It conforms to the requirements of       #
# Notes for Authors for Acta Crystallographica Section E, and has been       #
# peer reviewed under the auspices of the IUCr Commission on Journals.       #
#                                                                            #
# Full details of the Crystallographic Information File format               #
# are given in the paper "The Crystallographic Information File (CIF):       #
# a New Standard Archive File for Crystallography" by S. R. Hall, F. H.      #
# Allen and I. D. Brown [Acta Cryst. (1991), A47, 655-685].                  #
#                                                                            #
# The current version of the core CIF dictionary is obtainable from          #
# ftp://ftp.iucr.org/pub/cif_core.dic.                                       #
#                                                                            #
# Software is freely available for graphical display of the structure(s)     #
# in this CIF. For information consult the CIF software page                 #
# http://www.iucr.org/resources/cif/software.                                #
#                                                                            #
# This file may be used for bona fide research purposes within the           #
# scientific community so long as proper attribution is given to the journal # 
# article from which it was obtained.                                        #
#                                                                            #
##############################################################################
data_I
_audit_creation_method     SHELXL-97
_journal_date_recd_electronic     2013-10-02
_journal_date_accepted     2013-10-03
_journal_name_full     'Acta Crystallographica, Section E'
_journal_year     2013
_journal_volume     69
_journal_issue     11
_journal_page_first     o1620
_journal_page_last     o1620
_journal_paper_category     QO
_journal_paper_doi     10.1107/S1600536813027232
_journal_coeditor_code     TK5261
_publ_contact_author_name     'Jong-Ha Choi'
_publ_contact_author_address
;
Department of Chemistry, Andong National University,
Andong 760-749, Republic of Korea.
;
_publ_contact_author_email     'jhchoi@andong.ac.kr'
_publ_contact_author_fax     ?
_publ_contact_author_phone     '+82-54-820-5458'
_publ_section_title
;
3,14-Diethyl-2,13-diaza-6,17-diazoniatricyclo[16.4.0.0^7,12^]docosane dichloride
tetrahydrate from synchrotron radiation
;
loop_
    _publ_author_name
    _publ_author_footnote
    _publ_author_address
    'Moon, Dohyun' .
;
Pohang Accelerator Laboratory, POSTECH, Pohang 790-784,
Republic of Korea
;
    'Subhan, Md Abdus' .
;
Department of Chemistry, Shah Jalal University of Science and Technology,
Sylhet, Bangladesh
;
    'Choi, Jong-Ha' .
;
Department of Chemistry, Andong National University, Andong 760-749,
Republic of Korea
;
_database_code_depnum_ccdc_archive     'CCDC 891186'
_chemical_name_systematic
;
3,14-Diethyl-2,13-diaza-6,17-diazoniatricyclo[16.4.0.0^7,12^]docosane
dichloride tetrahydrate
;
_chemical_name_common     ?
_chemical_formula_moiety     'C22 H46 N4 2+, 2(Cl -), 4(H2 O)'
_chemical_formula_sum     'C22 H54 Cl2 N4 O4'
_chemical_formula_iupac     'C22 H46 N4 2+, 2Cl -, 4H2 O'
_chemical_formula_weight     509.59
_chemical_melting_point     ?
_space_group_crystal_system     monoclinic
_space_group_name_H-M_alt     'C 2/c'
_space_group_name_Hall     '-C 2yc'
loop_
    _symmetry_equiv_pos_as_xyz
    'x, y, z'
    '-x, y, -z+1/2'
    'x+1/2, y+1/2, z'
    '-x+1/2, y+1/2, -z+1/2'
    '-x, -y, -z'
    'x, -y, z-1/2'
    '-x+1/2, -y+1/2, -z'
    'x+1/2, -y+1/2, z-1/2'
_cell_length_a     22.122(4)
_cell_length_b     13.616(3)
_cell_length_c     10.565(2)
_cell_angle_alpha     90.00
_cell_angle_beta     115.23(3)
_cell_angle_gamma     90.00
_cell_volume     2878.5(10)
_cell_formula_units_Z     4
_cell_measurement_reflns_used     31113
_cell_measurement_theta_min     1.28
_cell_measurement_theta_max     66.38
_cell_measurement_temperature     95(2)
_exptl_crystal_description     'block'
_exptl_crystal_colour     'colourless'
_exptl_crystal_size_max     0.31
_exptl_crystal_size_mid     0.28
_exptl_crystal_size_min     0.25
_exptl_crystal_density_diffrn     1.176
_exptl_crystal_density_meas     ?
_exptl_crystal_density_method     'not measured'
_exptl_crystal_F_000     1120
_exptl_absorpt_coefficient_mu     0.265
_exptl_absorpt_correction_type     empirical
_exptl_absorpt_process_details
;
(<i>HKL3000 SCALEPACK</i>; Otwinowski & Minor, 1997)
;
_exptl_absorpt_correction_T_min     0.9224
_exptl_absorpt_correction_T_max     0.9368
_diffrn_ambient_temperature     95(2)
_diffrn_radiation_type     synchrotron
_diffrn_radiation_wavelength     0.72000
_diffrn_radiation_source     'PLSII 2D bending magnet'
_diffrn_radiation_monochromator     'Si(111) double crystal monochromator'
_diffrn_measurement_device_type     'ADSC Q210 CCD area-detector'
_diffrn_measurement_method     '\w scan'
_diffrn_detector_area_resol_mean     ?
_diffrn_reflns_number     13046
_diffrn_reflns_av_R_equivalents     0.0281
_diffrn_reflns_av_sigmaI/netI     0.0213
_diffrn_reflns_theta_min     1.83
_diffrn_reflns_theta_max     29.00
_diffrn_reflns_theta_full     29.00
_diffrn_measured_fraction_theta_max     0.992
_diffrn_measured_fraction_theta_full     0.992
_diffrn_reflns_limit_h_min     -29
_diffrn_reflns_limit_h_max     29
_diffrn_reflns_limit_k_min     -18
_diffrn_reflns_limit_k_max     18
_diffrn_reflns_limit_l_min     -14
_diffrn_reflns_limit_l_max     14
_diffrn_standards_number     ?
_diffrn_standards_interval_count     ?
_diffrn_standards_interval_time     ?
_diffrn_standards_decay_%     ?
_refine_special_details
;
Refinement of <i>F</i>^2^ against ALL reflections. The weighted <i>R</i>-factor
<i>wR</i> and goodness of fit <i>S</i> are based on <i>F</i>^2^, conventional
<i>R</i>-factors <i>R</i> are based on <i>F</i>, with <i>F</i> set to zero for
negative <i>F</i>^2^. The threshold expression of <i>F</i>^2^ >
\s(<i>F</i>^2^) is used only for calculating <i>R</i>-factors(gt) <i>etc</i>.
and is not relevant to the choice of reflections for refinement.
<i>R</i>-factors based on <i>F</i>^2^ are statistically about twice as large
as those based on <i>F</i>, and <i>R</i>- factors based on ALL data will be
even larger.
;
_reflns_number_total     3663
_reflns_number_gt     3446
_reflns_threshold_expression     I>2\s(I)
_refine_ls_structure_factor_coef     Fsqd
_refine_ls_matrix_type     full
_refine_ls_R_factor_all     0.0308
_refine_ls_R_factor_gt     0.0289
_refine_ls_wR_factor_gt     0.0780
_refine_ls_wR_factor_ref     0.0790
_refine_ls_goodness_of_fit_ref     1.046
_refine_ls_restrained_S_all     1.046
_refine_ls_number_reflns     3663
_refine_ls_number_parameters     178
_refine_ls_number_restraints     0
_refine_ls_hydrogen_treatment     mixed
_refine_ls_weighting_scheme     calc
_refine_ls_weighting_details
         'calc w=1/[\s^2^(Fo^2^)+(0.0412P)^2^+2.1570P] where P=(Fo^2^+2Fc^2^)/3'
_atom_sites_solution_hydrogens     geom
_atom_sites_solution_primary     direct
_atom_sites_solution_secondary     difmap
_refine_ls_shift/su_max     0.000
_refine_ls_shift/su_mean     0.000
_refine_diff_density_max     0.458
_refine_diff_density_min     -0.346
_refine_ls_extinction_method     none
_refine_ls_extinction_coef     ?
loop_
    _atom_type_symbol
    _atom_type_description
    _atom_type_scat_dispersion_real
    _atom_type_scat_dispersion_imag
    _atom_type_scat_source
    'C' 'C' 0.0036 0.0017
                         'International Tables Vol C Tables 4.2.6.8 and 6.1.1.4'
    'H' 'H' 0.0000 0.0000
                         'International Tables Vol C Tables 4.2.6.8 and 6.1.1.4'
    'N' 'N' 0.0068 0.0033
                         'International Tables Vol C Tables 4.2.6.8 and 6.1.1.4'
    'O' 'O' 0.0119 0.0063
                         'International Tables Vol C Tables 4.2.6.8 and 6.1.1.4'
    'Cl' 'Cl' 0.1517 0.1644
                         'International Tables Vol C Tables 4.2.6.8 and 6.1.1.4'
_computing_data_collection
;
<i>PAL ADSC Quantum-210 ADX</i> (Arvai & Nielsen, 1983)
;
_computing_cell_refinement     '<i>HKL3000sm</i> (Otwinowski & Minor, 1997)'
_computing_data_reduction     '<i>HKL3000sm</i> (Otwinowski & Minor, 1997)'
_computing_structure_solution     'SHELXL2013 (Sheldrick, 2008)'
_computing_structure_refinement     'SHELXL2013 (Sheldrick, 2008)'
_computing_molecular_graphics     'DIAMOND (Brandenburg, 2007)'
_computing_publication_material     'WinGX (Farrugia, 2012)'
loop_
    _atom_site_type_symbol
    _atom_site_label
    _atom_site_fract_x
    _atom_site_fract_y
    _atom_site_fract_z
    _atom_site_U_iso_or_equiv
    _atom_site_adp_type
    _atom_site_calc_flag
    _atom_site_refinement_flags
    _atom_site_occupancy
    _atom_site_symmetry_multiplicity
    _atom_site_disorder_assembly
    _atom_site_disorder_group
    N N1 0.24338(3) 0.30241(5) 0.30460(7) 0.00545(13) Uani d . 1 1 . .
    H H1N1 0.2484(6) 0.3678(10) 0.3234(13) 0.013(3) Uiso d . 1 1 . .
    H H2N1 0.2370(6) 0.2756(9) 0.3766(13) 0.014(3) Uiso d . 1 1 . .
    N N2 0.34493(3) 0.23871(5) 0.55886(7) 0.00584(14) Uani d . 1 1 . .
    H H1N2 0.3460(6) 0.1738(10) 0.5533(13) 0.012(3) Uiso d . 1 1 . .
    C C1 0.18207(4) 0.28405(6) 0.17163(8) 0.00738(15) Uani d . 1 1 . .
    H H1A 0.1831 0.2160 0.1398 0.009 Uiso calc R 1 1 . .
    H H1B 0.1819 0.3293 0.0981 0.009 Uiso calc R 1 1 . .
    C C2 0.30641(4) 0.26138(6) 0.30527(8) 0.00612(15) Uani d . 1 1 . .
    H H2 0.3004 0.1891 0.2872 0.007 Uiso calc R 1 1 . .
    C C3 0.32229(4) 0.30822(7) 0.19167(8) 0.01049(16) Uani d . 1 1 . .
    H H3A 0.3289 0.3798 0.2083 0.013 Uiso calc R 1 1 . .
    H H3B 0.2844 0.2980 0.0990 0.013 Uiso calc R 1 1 . .
    C C4 0.38574(4) 0.26195(8) 0.19333(9) 0.01451(18) Uani d . 1 1 . .
    H H4A 0.3775 0.1916 0.1680 0.017 Uiso calc R 1 1 . .
    H H4B 0.3971 0.2947 0.1226 0.017 Uiso calc R 1 1 . .
    C C5 0.44453(4) 0.27145(8) 0.33736(9) 0.01465(18) Uani d . 1 1 . .
    H H5A 0.4836 0.2358 0.3377 0.018 Uiso calc R 1 1 . .
    H H5B 0.4569 0.3415 0.3572 0.018 Uiso calc R 1 1 . .
    C C6 0.42661(4) 0.22968(7) 0.45105(9) 0.01216(17) Uani d . 1 1 . .
    H H6A 0.4645 0.2403 0.5436 0.015 Uiso calc R 1 1 . .
    H H6B 0.4194 0.1580 0.4370 0.015 Uiso calc R 1 1 . .
    C C7 0.36367(4) 0.27744(6) 0.44987(8) 0.00632(15) Uani d . 1 1 . .
    H H7 0.3718 0.3497 0.4651 0.008 Uiso calc R 1 1 . .
    C C8 0.39051(4) 0.27036(6) 0.70259(8) 0.00656(15) Uani d . 1 1 . .
    H H8 0.4375 0.2635 0.7134 0.008 Uiso calc R 1 1 . .
    C C9 0.38146(4) 0.20090(6) 0.80803(8) 0.00776(15) Uani d . 1 1 . .
    H H9A 0.3820 0.1324 0.7770 0.009 Uiso calc R 1 1 . .
    H H9B 0.4203 0.2089 0.8998 0.009 Uiso calc R 1 1 . .
    C C10 0.37854(4) 0.37876(6) 0.72406(9) 0.01032(16) Uani d . 1 1 . .
    H H10A 0.3825 0.4182 0.6492 0.012 Uiso calc R 1 1 . .
    H H10B 0.3324 0.3865 0.7153 0.012 Uiso calc R 1 1 . .
    C C11 0.42749(5) 0.41859(7) 0.86611(10) 0.01776(19) Uani d . 1 1 . .
    H H11A 0.4227 0.3815 0.9408 0.027 Uiso calc R 1 1 . .
    H H11B 0.4179 0.4881 0.8734 0.027 Uiso calc R 1 1 . .
    H H11C 0.4733 0.4117 0.8753 0.027 Uiso calc R 1 1 . .
    Cl Cl1 0.256487(11) 0.526092(15) 0.35905(2) 0.01378(8) Uani d . 1 1 . .
    O O1W 0.16965(4) 0.51673(5) 0.02378(8) 0.01737(15) Uani d . 1 1 . .
    H H1O1 0.1926(9) 0.5195(12) 0.110(2) 0.038(4) Uiso d . 1 1 . .
    H H2O1 0.1952(8) 0.5022(12) -0.0111(17) 0.033(4) Uiso d . 1 1 . .
    O O2W 0.52804(5) 0.02912(8) 0.40229(12) 0.0354(2) Uani d . 1 1 . .
    H H1O2 0.5693(11) 0.0172(13) 0.4382(19) 0.044(5) Uiso d . 1 1 . .
    H H2O2 0.512(2) 0.016(3) 0.328(5) 0.062(14) Uiso d P 0.50 1 . .
    H H3O2 0.5140(19) 0.015(3) 0.457(4) 0.041(10) Uiso d P 0.50 1 . .
loop_
    _atom_site_aniso_label
    _atom_site_aniso_U_11
    _atom_site_aniso_U_22
    _atom_site_aniso_U_33
    _atom_site_aniso_U_12
    _atom_site_aniso_U_13
    _atom_site_aniso_U_23
    N1 0.0030(3) 0.0080(3) 0.0048(3) -0.0006(2) 0.0011(2) -0.0001(2)
    N2 0.0045(3) 0.0083(3) 0.0045(3) -0.0011(2) 0.0017(2) -0.0001(2)
    C1 0.0037(3) 0.0124(4) 0.0044(3) -0.0012(3) 0.0001(3) 0.0005(3)
    C2 0.0030(3) 0.0095(3) 0.0061(3) 0.0000(3) 0.0021(3) -0.0009(3)
    C3 0.0072(4) 0.0190(4) 0.0057(3) -0.0013(3) 0.0032(3) 0.0007(3)
    C4 0.0084(4) 0.0291(5) 0.0080(4) -0.0005(3) 0.0054(3) -0.0023(3)
    C5 0.0058(4) 0.0308(5) 0.0093(4) -0.0008(3) 0.0050(3) -0.0001(3)
    C6 0.0050(3) 0.0232(4) 0.0093(4) 0.0032(3) 0.0040(3) 0.0019(3)
    C7 0.0032(3) 0.0109(4) 0.0049(3) -0.0011(3) 0.0018(3) 0.0000(3)
    C8 0.0036(3) 0.0099(4) 0.0053(3) -0.0008(3) 0.0010(3) -0.0002(3)
    C9 0.0041(3) 0.0111(4) 0.0069(3) 0.0010(3) 0.0012(3) 0.0023(3)
    C10 0.0131(4) 0.0091(4) 0.0081(3) -0.0011(3) 0.0039(3) -0.0007(3)
    C11 0.0209(5) 0.0151(4) 0.0129(4) -0.0049(4) 0.0030(3) -0.0055(3)
    Cl1 0.01970(12) 0.00834(11) 0.01508(12) -0.00076(7) 0.00912(9) 0.00064(7)
    O1W 0.0187(3) 0.0182(3) 0.0168(3) 0.0023(3) 0.0092(3) 0.0010(3)
    O2W 0.0226(5) 0.0488(6) 0.0330(5) 0.0101(4) 0.0101(4) 0.0081(4)
_geom_special_details
;
All e.s.d.'s (except the e.s.d. in the dihedral angle between two l.s. planes)
are estimated using the full covariance matrix. The cell e.s.d.'s are taken
into account individually in the estimation of e.s.d.'s in distances, angles
and torsion angles; correlations between e.s.d.'s in cell parameters are only
used when they are defined by crystal symmetry. An approximate (isotropic)
treatment of cell e.s.d.'s is used for estimating e.s.d.'s involving l.s.
planes.
;
loop_
    _geom_bond_atom_site_label_1
    _geom_bond_atom_site_label_2
    _geom_bond_site_symmetry_2
    _geom_bond_distance
    _geom_bond_publ_flag
    N1 C2 . 1.4995(10) ?
    N1 C1 . 1.5003(12) ?
    N1 H1N1 . 0.909(13) ?
    N1 H2N1 . 0.907(13) ?
    N2 C7 . 1.4774(10) ?
    N2 C8 . 1.4842(11) ?
    N2 H1N2 . 0.887(13) ?
    C1 C9 7_556 1.5234(11) ?
    C1 H1A . 0.9900 ?
    C1 H1B . 0.9900 ?
    C2 C3 . 1.5264(11) ?
    C2 C7 . 1.5285(12) ?
    C2 H2 . 1.0000 ?
    C3 C4 . 1.5318(12) ?
    C3 H3A . 0.9900 ?
    C3 H3B . 0.9900 ?
    C4 C5 . 1.5286(13) ?
    C4 H4A . 0.9900 ?
    C4 H4B . 0.9900 ?
    C5 C6 . 1.5262(12) ?
    C5 H5A . 0.9900 ?
    C5 H5B . 0.9900 ?
    C6 C7 . 1.5320(11) ?
    C6 H6A . 0.9900 ?
    C6 H6B . 0.9900 ?
    C7 H7 . 1.0000 ?
    C8 C10 . 1.5333(12) ?
    C8 C9 . 1.5381(11) ?
    C8 H8 . 1.0000 ?
    C9 C1 7_556 1.5233(11) ?
    C9 H9A . 0.9900 ?
    C9 H9B . 0.9900 ?
    C10 C11 . 1.5276(13) ?
    C10 H10A . 0.9900 ?
    C10 H10B . 0.9900 ?
    C11 H11A . 0.9800 ?
    C11 H11B . 0.9800 ?
    C11 H11C . 0.9800 ?
    O1W H1O1 . 0.833(19) ?
    O1W H2O1 . 0.820(18) ?
    O2W H1O2 . 0.84(2) ?
    O2W H2O2 . 0.73(4) ?
    O2W H3O2 . 0.78(4) ?
loop_
    _geom_angle_atom_site_label_1
    _geom_angle_atom_site_label_2
    _geom_angle_atom_site_label_3
    _geom_angle_site_symmetry_1
    _geom_angle_site_symmetry_3
    _geom_angle
    _geom_angle_publ_flag
    C2 N1 C1 . . 114.20(6) ?
    C2 N1 H1N1 . . 109.7(8) ?
    C1 N1 H1N1 . . 110.2(8) ?
    C2 N1 H2N1 . . 108.8(8) ?
    C1 N1 H2N1 . . 108.5(8) ?
    H1N1 N1 H2N1 . . 105.0(11) ?
    C7 N2 C8 . . 113.56(6) ?
    C7 N2 H1N2 . . 106.2(8) ?
    C8 N2 H1N2 . . 109.4(8) ?
    N1 C1 C9 . 7_556 111.44(7) ?
    N1 C1 H1A . . 109.3 ?
    C9 C1 H1A 7_556 . 109.3 ?
    N1 C1 H1B . . 109.3 ?
    C9 C1 H1B 7_556 . 109.3 ?
    H1A C1 H1B . . 108.0 ?
    N1 C2 C3 . . 111.46(7) ?
    N1 C2 C7 . . 108.91(7) ?
    C3 C2 C7 . . 110.83(7) ?
    N1 C2 H2 . . 108.5 ?
    C3 C2 H2 . . 108.5 ?
    C7 C2 H2 . . 108.5 ?
    C2 C3 C4 . . 109.63(7) ?
    C2 C3 H3A . . 109.7 ?
    C4 C3 H3A . . 109.7 ?
    C2 C3 H3B . . 109.7 ?
    C4 C3 H3B . . 109.7 ?
    H3A C3 H3B . . 108.2 ?
    C5 C4 C3 . . 111.30(7) ?
    C5 C4 H4A . . 109.4 ?
    C3 C4 H4A . . 109.4 ?
    C5 C4 H4B . . 109.4 ?
    C3 C4 H4B . . 109.4 ?
    H4A C4 H4B . . 108.0 ?
    C6 C5 C4 . . 110.83(7) ?
    C6 C5 H5A . . 109.5 ?
    C4 C5 H5A . . 109.5 ?
    C6 C5 H5B . . 109.5 ?
    C4 C5 H5B . . 109.5 ?
    H5A C5 H5B . . 108.1 ?
    C5 C6 C7 . . 112.06(7) ?
    C5 C6 H6A . . 109.2 ?
    C7 C6 H6A . . 109.2 ?
    C5 C6 H6B . . 109.2 ?
    C7 C6 H6B . . 109.2 ?
    H6A C6 H6B . . 107.9 ?
    N2 C7 C2 . . 109.85(6) ?
    N2 C7 C6 . . 113.46(7) ?
    C2 C7 C6 . . 108.08(7) ?
    N2 C7 H7 . . 108.4 ?
    C2 C7 H7 . . 108.4 ?
    C6 C7 H7 . . 108.4 ?
    N2 C8 C10 . . 110.24(6) ?
    N2 C8 C9 . . 108.72(6) ?
    C10 C8 C9 . . 113.61(7) ?
    N2 C8 H8 . . 108.0 ?
    C10 C8 H8 . . 108.0 ?
    C9 C8 H8 . . 108.0 ?
    C1 C9 C8 7_556 . 115.61(7) ?
    C1 C9 H9A 7_556 . 108.4 ?
    C8 C9 H9A . . 108.4 ?
    C1 C9 H9B 7_556 . 108.4 ?
    C8 C9 H9B . . 108.4 ?
    H9A C9 H9B . . 107.4 ?
    C11 C10 C8 . . 113.10(7) ?
    C11 C10 H10A . . 109.0 ?
    C8 C10 H10A . . 109.0 ?
    C11 C10 H10B . . 109.0 ?
    C8 C10 H10B . . 109.0 ?
    H10A C10 H10B . . 107.8 ?
    C10 C11 H11A . . 109.5 ?
    C10 C11 H11B . . 109.5 ?
    H11A C11 H11B . . 109.5 ?
    C10 C11 H11C . . 109.5 ?
    H11A C11 H11C . . 109.5 ?
    H11B C11 H11C . . 109.5 ?
    H1O1 O1W H2O1 . . 106.6(16) ?
    H1O2 O2W H2O2 . . 111(4) ?
    H1O2 O2W H3O2 . . 108(3) ?
    H2O2 O2W H3O2 . . 124(5) ?
loop_
    _geom_torsion_atom_site_label_1
    _geom_torsion_atom_site_label_2
    _geom_torsion_atom_site_label_3
    _geom_torsion_atom_site_label_4
    _geom_torsion_site_symmetry_1
    _geom_torsion_site_symmetry_2
    _geom_torsion_site_symmetry_3
    _geom_torsion_site_symmetry_4
    _geom_torsion
    _geom_torsion_publ_flag
    C2 N1 C1 C9 . . . 7_556 162.93(7) ?
    C1 N1 C2 C3 . . . . 62.08(9) ?
    C1 N1 C2 C7 . . . . -175.33(6) ?
    N1 C2 C3 C4 . . . . -178.28(7) ?
    C7 C2 C3 C4 . . . . 60.24(9) ?
    C2 C3 C4 C5 . . . . -56.36(10) ?
    C3 C4 C5 C6 . . . . 54.06(11) ?
    C4 C5 C6 C7 . . . . -55.52(11) ?
    C8 N2 C7 C2 . . . . -167.13(6) ?
    C8 N2 C7 C6 . . . . 71.78(9) ?
    N1 C2 C7 N2 . . . . 52.42(8) ?
    C3 C2 C7 N2 . . . . 175.38(6) ?
    N1 C2 C7 C6 . . . . 176.69(7) ?
    C3 C2 C7 C6 . . . . -60.34(9) ?
    C5 C6 C7 N2 . . . . -179.94(7) ?
    C5 C6 C7 C2 . . . . 57.97(9) ?
    C7 N2 C8 C10 . . . . 73.59(8) ?
    C7 N2 C8 C9 . . . . -161.26(6) ?
    N2 C8 C9 C1 . . . 7_556 -75.02(9) ?
    C10 C8 C9 C1 . . . 7_556 48.13(9) ?
    N2 C8 C10 C11 . . . . -175.53(7) ?
    C9 C8 C10 C11 . . . . 62.15(9) ?
loop_
    _geom_hbond_atom_site_label_D
    _geom_hbond_atom_site_label_H
    _geom_hbond_atom_site_label_A
    _geom_hbond_site_symmetry_A
    _geom_hbond_distance_DH
    _geom_hbond_distance_HA
    _geom_hbond_distance_DA
    _geom_hbond_angle_DHA
    N1 H1N1 Cl1 . 0.909(13) 2.182(14) 3.0900(9) 177.3(12)
    N1 H2N1 N2 7_556 0.907(13) 2.200(13) 2.9348(11) 137.6(10)
    N2 H1N2 O1W 4_545 0.887(13) 2.262(13) 3.1242(12) 164.1(11)
    O1W H1O1 Cl1 . 0.833(19) 2.400(19) 3.2329(14) 178.6(17)
    O1W H2O1 Cl1 6_565 0.820(18) 2.335(18) 3.1479(10) 171.1(15)
    O2W H1O2 O1W 8_556 0.84(2) 2.06(2) 2.9021(15) 178.1(18)
