# Supplementary material for: 3,14-Diethyl-2,13-di­aza-6,17-diazonia­tri­cyclo­[16.4.0.07,12]docosane dichloride tetra­hydrate from synchrotron radiation
Source: Acta Crystallogr Sect E Struct Rep Online. 2013 Oct 9;69(Pt 11):o1620. doi: 10.1107/S1600536813027232 (PMC3884294; doi:10.1107/S1600536813027232)
Supplement: Supplementary file 2 [file e-69-o1620-Isup2.hkl]

# 
# h,k,l, Fc-squared, Fo-squared, sigma(Fo-squared) and status flag 
# 
data_I
_shelx_title ' S20b in C2/c (block colorless)' 
_shelx_refln_list_code          4 
_shelx_F_calc_maximum      176.54 
_exptl_crystal_F_000      1120.00 
_reflns_d_resolution_high  0.7426 
 
loop_ 
 _symmetry_equiv_pos_as_xyz 
 'x, y, z' 
 '-x, y, -z+1/2' 
 'x+1/2, y+1/2, z' 
 '-x+1/2, y+1/2, -z+1/2' 
 '-x, -y, -z' 
 'x, -y, z-1/2' 
 '-x+1/2, -y+1/2, -z' 
 'x+1/2, -y+1/2, z-1/2' 
 
_cell_length_a    22.1217 
_cell_length_b    13.6155 
_cell_length_c    10.5650 
_cell_angle_alpha  90.000 
_cell_angle_beta  115.232 
_cell_angle_gamma  90.000 
 
_shelx_F_squared_multiplier     1.000 
 
loop_ 
 _refln_index_h 
 _refln_index_k 
 _refln_index_l 
 _refln_F_squared_calc 
 _refln_F_squared_meas 
 _refln_F_squared_sigma 
 _refln_observed_status 
   6   0   0     4543.11     4035.27     67.05 o 
   8   0   0     3331.77     3202.98     52.31 o 
  10   0   0     9715.73     8947.18    140.44 o 
  12   0   0     5572.52     5335.28     86.87 o 
  14   0   0    16659.04    17149.55    311.98 o 
  16   0   0    13447.62    13413.95    693.72 o 
  18   0   0      740.44      759.69     15.31 o 
  20   0   0      224.54      192.21      5.97 o 
  22   0   0     4398.24     4465.15     76.11 o 
  24   0   0      127.83       88.38      5.56 o 
  26   0   0       95.14       90.25      9.35 o 
   1   1   0      328.65      242.94     16.87 o 
   3   1   0      361.05      316.75      7.90 o 
   5   1   0     8708.54     7525.06    117.44 o 
   7   1   0     3950.57     3918.54     43.93 o 
   9   1   0     3344.89     3107.35     35.60 o 
  11   1   0     1863.25     1660.36     19.62 o 
  13   1   0     1347.78     1277.25     16.65 o 
  15   1   0      292.34      298.29      4.84 o 
  17   1   0     1685.21     1716.25     22.89 o 
  19   1   0      544.90      550.45      7.94 o 
  21   1   0     1185.02     1247.25     18.58 o 
  23   1   0      529.82      548.81      8.85 o 
  25   1   0      512.82      501.15     14.66 o 
   2   2   0      125.32      141.19      6.03 o 
   6   2   0     1278.73     1241.27     20.83 o 
   8   2   0     2432.76     2502.74     30.60 o 
  10   2   0     4239.10     4489.79     79.73 o 
  12   2   0     6031.13     6123.81     74.72 o 
  14   2   0      888.86      872.30     11.91 o 
  16   2   0     1440.01     1507.15     19.07 o 
  18   2   0     1766.21     1790.99     23.52 o 
  20   2   0        2.43        5.56      1.32 o 
  22   2   0       95.56       86.74      4.86 o 
  24   2   0     1646.31     1720.64     34.57 o 
  26   2   0     1529.51     1592.02     39.93 o 
   3   3   0      355.50      339.07      5.48 o 
   5   3   0     1838.50     1727.10     23.12 o 
   7   3   0     4546.97     4621.14     73.64 o 
   9   3   0     4560.08     4407.17     70.72 o 
  11   3   0     1347.97     1307.70     23.52 o 
  13   3   0     4296.01     4535.77     74.97 o 
  15   3   0       55.74       68.91      7.03 o 
  17   3   0      598.79      554.33     11.96 o 
  19   3   0      950.87      922.09     37.06 o 
  21   3   0     1820.20     1842.59     33.04 o 
  23   3   0     1715.48     1727.64     56.12 o 
  25   3   0     2229.83     2315.29     44.96 o 
   2   4   0     9120.49     8559.94    115.09 o 
   4   4   0     1369.26      955.57    229.14 o 
   6   4   0        6.79        4.21      0.49 o 
   8   4   0      151.58      121.79      3.57 o 
  10   4   0     3819.73     3840.30     63.18 o 
  12   4   0     3351.12     3264.64     55.25 o 
  14   4   0     4947.42     5049.74    119.55 o 
  16   4   0     1389.47     1518.67     27.38 o 
  18   4   0      401.66      392.88      9.20 o 
  20   4   0      839.16      809.04     18.87 o 
  22   4   0     1408.16     1430.86     26.27 o 
  24   4   0      163.20      177.25      7.78 o 
  26   4   0        6.65       14.88      7.41 o 
   1   5   0     8692.90     8191.47     91.18 o 
   3   5   0      589.81      489.94      6.37 o 
   5   5   0       74.78       53.68      1.60 o 
   7   5   0      393.06      362.55      7.98 o 
   9   5   0     1121.92      994.94     17.95 o 
  11   5   0      946.51      880.37     16.72 o 
  13   5   0       24.20       25.23      4.00 o 
  15   5   0        0.25       -0.27      2.96 o 
  17   5   0        8.29       15.14      3.44 o 
  19   5   0      215.61      186.03      6.24 o 
  21   5   0     3219.53     3196.24     85.11 o 
  23   5   0       22.44       23.17      6.26 o 
  25   5   0      591.17      584.56     24.90 o 
   0   6   0      655.60     1155.08     28.86 o 
   2   6   0     8174.28     7956.63    131.80 o 
   4   6   0    12346.84    12907.66    178.17 o 
   6   6   0        9.83       18.27      2.58 o 
   8   6   0     2397.51     2593.81     30.40 o 
  10   6   0     1361.71     1450.76     25.85 o 
  12   6   0     2805.85     2572.11     45.56 o 
  14   6   0     3708.00     3688.14     67.98 o 
  16   6   0        1.95        1.58      2.99 o 
  18   6   0      360.36      333.91     12.48 o 
  20   6   0       25.55       24.31      5.11 o 
  22   6   0      132.75      130.10      6.44 o 
  24   6   0     1193.66     1182.43     40.28 o 
   1   7   0     1882.48     2012.27     23.95 o 
   3   7   0       35.99       46.78      1.51 o 
   5   7   0        0.53        0.46      1.06 o 
   7   7   0       34.44       30.11      1.27 o 
   9   7   0      844.24      895.17     11.73 o 
  11   7   0      374.64      423.02      9.75 o 
  13   7   0      613.03      578.94     19.80 o 
  15   7   0      299.39      279.81      9.09 o 
  17   7   0      212.82      235.13      6.94 o 
  19   7   0      840.89      763.04     35.80 o 
  21   7   0       91.49       72.60      5.47 o 
  23   7   0      184.07      183.63      8.95 o 
   0   8   0     7192.27     8052.77    128.47 o 
   2   8   0        0.99        8.80      1.62 o 
   4   8   0     1357.37     1638.64     39.23 o 
   6   8   0      337.34      302.38      5.48 o 
   8   8   0       62.49       52.62      2.69 o 
  10   8   0       63.66       56.82      2.64 o 
  12   8   0       47.72       43.04      3.75 o 
  14   8   0        0.07        0.67      4.84 o 
  16   8   0        1.56        5.87      4.70 o 
  18   8   0      134.58      151.08      6.04 o 
  20   8   0      279.91      278.44     12.16 o 
  22   8   0      685.76      669.31     17.24 o 
  24   8   0       62.03       72.28      7.49 o 
   1   9   0      376.20      450.23      6.76 o 
   3   9   0        3.13        8.97      1.52 o 
   5   9   0     1552.92     1551.70     28.69 o 
   7   9   0       32.43       34.16      1.74 o 
   9   9   0     1989.89     1954.34     43.08 o 
  11   9   0     1415.00     1360.95     19.04 o 
  13   9   0     1668.89     1572.84     29.24 o 
  15   9   0      330.21      314.89      8.73 o 
  17   9   0       96.11       85.59      6.06 o 
  19   9   0      180.38      180.30      8.05 o 
  21   9   0      258.09      260.31     10.74 o 
  23   9   0       82.08       75.83     16.45 o 
   0  10   0      759.01      758.91     15.51 o 
   2  10   0      828.92      922.30     16.34 o 
   4  10   0        1.83       13.66      1.63 o 
   6  10   0        4.38        2.06      1.50 o 
   8  10   0       43.03       39.07      1.88 o 
  10  10   0        5.09        5.03      1.57 o 
  12  10   0      386.93      346.24      6.98 o 
  14  10   0      487.96      469.52     11.48 o 
  16  10   0      751.66      731.04     19.61 o 
  18  10   0       12.93        3.33      4.42 o 
  20  10   0      886.10      877.58     25.12 o 
  22  10   0      151.91      160.28     10.35 o 
   1  11   0      110.83      129.81      3.41 o 
   3  11   0      660.16      692.54     10.24 o 
   5  11   0      394.04      336.29      5.91 o 
   7  11   0      219.11      229.68      4.38 o 
   9  11   0     2249.88     2184.01     66.69 o 
  11  11   0      942.66      949.76     38.98 o 
  13  11   0     1264.10     1170.62     22.35 o 
  15  11   0        6.73        5.08      4.38 o 
  17  11   0      687.01      698.89     15.04 o 
  19  11   0      204.19      192.45      8.20 o 
  21  11   0      375.95      338.84     11.26 o 
   0  12   0     1513.06     1472.65     35.70 o 
   2  12   0     1178.18     1250.34     17.78 o 
   4  12   0      440.66      567.19      8.89 o 
   6  12   0      641.55      588.27     13.94 o 
   8  12   0     2987.85     3011.15     70.29 o 
  10  12   0      351.45      371.17      8.98 o 
  12  12   0        3.04        6.57      1.98 o 
  14  12   0     1873.08     1817.99     32.65 o 
  16  12   0     1316.47     1265.32     24.76 o 
  18  12   0      213.68      225.30      8.78 o 
  20  12   0       99.41       78.76      6.98 o 
   1  13   0      484.85      548.53      9.00 o 
   3  13   0      195.69      172.51      4.28 o 
   5  13   0      763.30      713.86     10.51 o 
   7  13   0       45.92       49.17      3.15 o 
   9  13   0      652.63      624.16     16.58 o 
  11  13   0      172.00      152.97     10.49 o 
  13  13   0     1481.73     1336.64     19.00 o 
  15  13   0      392.24      342.05     13.16 o 
  17  13   0        0.28        4.24      5.28 o 
  19  13   0      122.47      122.17      7.84 o 
   0  14   0      548.69      612.77     13.51 o 
   2  14   0     1097.26     1006.00     20.92 o 
   4  14   0     1649.08     1583.45     30.08 o 
   6  14   0      250.72      299.20      6.54 o 
   8  14   0      888.50      956.96     17.58 o 
  10  14   0      611.98      620.96     15.27 o 
  12  14   0      322.92      291.27      8.91 o 
  14  14   0      755.57      685.10     14.97 o 
  16  14   0        3.87        1.45      5.54 o 
   1  15   0       78.27       99.13      3.85 o 
   3  15   0      253.52      320.46      7.26 o 
   5  15   0       58.20       56.57      3.53 o 
   7  15   0      187.08      193.25      5.29 o 
   9  15   0     2045.65     2127.94     73.69 o 
  11  15   0      548.89      510.66     14.58 o 
  13  15   0      395.98      355.68     24.67 o 
  15  15   0       68.31       55.77      7.07 o 
   0  16   0     1490.77     1541.71     65.76 o 
   2  16   0      397.37      433.79      7.72 o 
   4  16   0     1334.19     1408.26     18.40 o 
   6  16   0     1227.99     1218.95     20.23 o 
   8  16   0      363.59      358.65      7.27 o 
  10  16   0     1046.44     1058.07     61.52 o 
  12  16   0      612.34      556.80     38.69 o 
   1  17   0      292.12      359.53      7.54 o 
   3  17   0      202.43      236.41      6.09 o 
   5  17   0      158.33      154.40      5.67 o 
   7  17   0      205.36      221.01      6.54 o 
   9  17   0      384.62      393.76     15.92 o 
   0  18   0     2173.91     2195.24     41.99 o 
   2  18   0     2195.84     2236.37     28.90 o 
   4  18   0     2722.38     2768.43     36.12 o 
 -27   1   1      130.07      108.40      7.59 o 
 -25   1   1      477.58      510.18     25.36 o 
 -23   1   1      253.09      250.24      5.31 o 
 -21   1   1       88.60       86.29      2.85 o 
 -19   1   1      837.92      800.09     14.14 o 
 -17   1   1     1006.46     1087.64     14.00 o 
 -15   1   1        8.77       14.07      1.24 o 
 -13   1   1      395.14      537.42      6.99 o 
 -11   1   1     5345.43     5825.62     66.00 o 
  -9   1   1    11012.81    11394.20    179.22 o 
  -7   1   1     2033.98     2124.80     26.73 o 
  -5   1   1     7868.81     6877.64    193.05 o 
  -3   1   1      314.53      284.01      3.89 o 
   5   1   1     1937.33     1790.64     35.25 o 
   7   1   1      580.38      596.16      8.84 o 
   9   1   1      143.13      169.53      2.73 o 
  11   1   1     1128.21     1183.17     14.75 o 
  13   1   1     2491.01     2424.82     38.74 o 
  15   1   1     3740.13     3806.50     56.29 o 
  17   1   1      356.88      361.24      9.15 o 
  19   1   1       46.99       44.34      2.20 o 
  21   1   1      813.13      823.19     21.79 o 
  23   1   1      246.59      250.46      5.63 o 
  25   1   1      863.12      799.43     42.56 o 
 -26   2   1        9.46        5.50      5.94 o 
 -24   2   1      480.16      511.49     11.74 o 
 -22   2   1      568.06      585.25     14.08 o 
 -20   2   1       28.24       26.18      1.60 o 
 -18   2   1      369.49      356.95      6.10 o 
 -16   2   1        6.38        9.12      0.95 o 
 -14   2   1      186.69      184.46      2.96 o 
 -12   2   1      313.20      263.86      4.42 o 
 -10   2   1     2386.24     2415.70     36.53 o 
  -8   2   1     2610.13     2682.68     83.24 o 
  -6   2   1     5875.65     5773.94     92.16 o 
  -4   2   1       57.16       45.91      1.95 o 
   0   2   1        3.44        9.62      0.89 o 
   6   2   1      130.46      149.37      2.32 o 
   8   2   1        0.12        1.34      0.56 o 
  10   2   1     1490.64     1321.29     16.41 o 
  12   2   1      858.08      906.97     12.30 o 
  14   2   1     2099.80     2091.98     25.43 o 
  16   2   1       71.49       73.30      2.16 o 
  18   2   1        6.03        6.73      1.30 o 
  20   2   1       24.83       27.63      1.92 o 
  22   2   1      213.47      182.01     14.62 o 
  24   2   1       34.17       35.46      6.23 o 
 -27   3   1      106.17       88.33      7.66 o 
 -25   3   1      664.41      639.53     14.54 o 
 -23   3   1       55.04       46.99      4.43 o 
 -21   3   1      339.38      312.53     14.25 o 
 -19   3   1      155.08      134.94      8.58 o 
 -17   3   1      182.75      217.03      7.51 o 
 -15   3   1      222.86      204.82      5.18 o 
 -13   3   1       97.80      140.08      3.94 o 
 -11   3   1     2770.93     3274.96     54.29 o 
  -9   3   1     2956.86     2927.09     47.50 o 
  -7   3   1     2312.16     2408.83     35.96 o 
  -5   3   1    13361.53    11926.76    186.96 o 
  -3   3   1     5217.91     4499.42     76.09 o 
  -1   3   1     1191.42     1040.07     12.37 o 
   3   3   1     1685.48     1499.12     29.56 o 
   5   3   1     3428.48     3134.07     37.93 o 
   7   3   1     1928.83     1921.68     22.67 o 
   9   3   1     2612.12     2411.55     28.74 o 
  11   3   1     5279.33     5013.13     96.54 o 
  13   3   1      119.50      100.85      2.58 o 
  15   3   1     4107.98     3865.12     51.12 o 
  17   3   1     2252.39     2082.82     76.81 o 
  19   3   1     1571.61     1504.27     27.67 o 
  21   3   1      648.02      702.07     15.82 o 
  23   3   1      279.93      287.06      9.07 o 
  25   3   1        9.07       11.15      6.43 o 
 -26   4   1      421.16      401.16     11.55 o 
 -24   4   1       25.46       20.67      4.67 o 
 -22   4   1      482.78      432.86     11.58 o 
 -20   4   1       15.62       19.74      3.25 o 
 -18   4   1     2324.12     2344.07     50.86 o 
 -16   4   1     5765.10     5757.61     96.26 o 
 -14   4   1     2422.00     2474.18     41.37 o 
 -12   4   1     3540.30     3797.40     62.35 o 
 -10   4   1     2596.65     2591.51     43.26 o 
  -8   4   1     2122.52     1763.53     29.65 o 
  -6   4   1      464.98      357.47      4.77 o 
  -4   4   1     5066.75     4297.43     66.94 o 
  -2   4   1    16356.12    14705.04    322.86 o 
   2   4   1     2444.54     2162.21     44.05 o 
   4   4   1      831.37      730.27     13.03 o 
   6   4   1     3210.39     2946.29     33.99 o 
   8   4   1      226.91      204.11      3.27 o 
  10   4   1     3367.77     3377.59     55.04 o 
  12   4   1      542.72      669.68     14.03 o 
  14   4   1     5505.09     5442.73    166.80 o 
  16   4   1     2052.17     2031.08     36.35 o 
  18   4   1        3.79        8.78      3.55 o 
  20   4   1      217.29      206.32      6.98 o 
  22   4   1        1.47        4.67      4.64 o 
  24   4   1      384.95      375.86     11.79 o 
 -25   5   1       21.80       17.42      5.68 o 
 -23   5   1       36.11       43.92      5.61 o 
 -21   5   1      331.02      351.16      8.79 o 
 -19   5   1       35.76       33.65      3.84 o 
 -17   5   1       71.41       80.08      4.68 o 
 -15   5   1       82.94       77.23      3.97 o 
 -13   5   1      155.92      143.57      5.93 o 
 -11   5   1      260.42      310.67      6.83 o 
  -9   5   1     2011.63     1940.80     43.81 o 
  -7   5   1     1921.86     2035.00     34.41 o 
  -5   5   1     9243.26     7872.01   1326.18 o 
  -3   5   1     1371.86     1414.43     26.46 o 
  -1   5   1      383.80      272.00      4.09 o 
   1   5   1     2450.52     2629.61     41.90 o 
   3   5   1     3874.90     3700.35     72.90 o 
   5   5   1     8338.24     8011.59    108.11 o 
   7   5   1     4394.02     4217.37     47.94 o 
   9   5   1     1236.71     1142.82     15.79 o 
  11   5   1      576.77      554.07     11.08 o 
  13   5   1     6189.17     6322.25    103.75 o 
  15   5   1     3746.56     3733.98     63.79 o 
  17   5   1      887.95      892.48     19.06 o 
  19   5   1      419.47      441.05     22.19 o 
  21   5   1      133.55      132.53      8.51 o 
  23   5   1      379.06      375.00     11.54 o 
 -26   6   1      857.66      851.46     21.23 o 
 -24   6   1      915.42     1002.53     24.41 o 
 -22   6   1      775.05      794.85     16.65 o 
 -20   6   1      600.59      621.14     13.87 o 
 -18   6   1     1953.42     2068.90     37.50 o 
 -16   6   1       21.43       18.81      3.81 o 
 -14   6   1     1958.11     1835.48     33.83 o 
 -12   6   1     4653.78     4498.10     74.64 o 
 -10   6   1       12.70       15.37      0.73 o 
  -8   6   1     3016.17     2814.75     33.26 o 
  -6   6   1     2948.11     3234.52     79.54 o 
  -4   6   1    17814.07    17216.29    208.95 o 
  -2   6   1       22.31       72.83      2.02 o 
   0   6   1     2028.89     2636.36     40.11 o 
   2   6   1      240.69      289.11      4.38 o 
   4   6   1     1470.90     1690.23     31.56 o 
   6   6   1     1492.76     1494.48     23.55 o 
   8   6   1       29.48       20.63      1.18 o 
  10   6   1     2740.17     2637.18     45.08 o 
  12   6   1       48.95       38.68      3.10 o 
  14   6   1     1649.82     1656.70     30.23 o 
  16   6   1     3256.44     3140.69     56.03 o 
  18   6   1       76.66       73.54      8.58 o 
  20   6   1      625.53      584.52     13.36 o 
  22   6   1      184.21      163.79      8.35 o 
  24   6   1      652.87      652.09     24.64 o 
 -25   7   1     1711.91     1737.75     35.75 o 
 -23   7   1      472.20      498.07     19.12 o 
 -21   7   1      514.26      488.59     11.04 o 
 -19   7   1       36.27       41.65      3.94 o 
 -17   7   1        1.16        9.09      3.74 o 
 -15   7   1       87.54       86.98      4.40 o 
 -13   7   1        5.66        7.15      2.69 o 
 -11   7   1       64.48       44.05      3.37 o 
  -9   7   1      756.14      757.06      9.64 o 
  -7   7   1      387.16      455.35      9.58 o 
  -5   7   1     1730.81     1485.69     37.94 o 
  -3   7   1       28.84       23.51      1.57 o 
  -1   7   1     8877.30     9151.56    107.76 o 
   1   7   1     1928.26     2178.46     26.23 o 
   3   7   1      102.45       71.00      2.06 o 
   5   7   1     2955.77     2738.86     51.62 o 
   7   7   1     2845.87     2759.11     47.99 o 
   9   7   1     6778.65     6522.20     88.29 o 
  11   7   1     1834.50     1942.87     42.31 o 
  13   7   1      980.84      954.17     18.84 o 
  15   7   1       79.23       81.91      4.42 o 
  17   7   1     2331.09     2321.31     44.36 o 
  19   7   1     1559.90     1543.35     35.57 o 
  21   7   1     2817.58     2828.79     63.02 o 
  23   7   1     1753.30     1773.53     33.25 o 
 -24   8   1      141.52      148.49     13.26 o 
 -22   8   1      708.68      718.98     16.48 o 
 -20   8   1     2038.29     1994.06     37.29 o 
 -18   8   1     2935.89     2852.53     51.46 o 
 -16   8   1     6884.22     6887.60    117.33 o 
 -14   8   1     2393.40     2470.34     45.78 o 
 -12   8   1     1517.26     1464.78     27.63 o 
 -10   8   1     3570.30     3640.53     43.64 o 
  -8   8   1     2310.91     2214.85     46.16 o 
  -6   8   1        9.10        1.30      1.35 o 
  -4   8   1    15392.79    15052.45    168.01 o 
  -2   8   1     9742.94    10424.53    118.51 o 
   0   8   1    13117.37    14033.47    157.80 o 
   2   8   1     3790.94     3925.78     45.36 o 
   4   8   1      113.24       84.19      2.58 o 
   6   8   1     1421.16     1374.45     44.70 o 
   8   8   1      826.69      891.26     18.01 o 
  10   8   1     1747.60     1796.14     22.76 o 
  12   8   1      412.10      422.93      9.37 o 
  14   8   1     4020.78     3967.90     70.23 o 
  16   8   1       99.91       93.68      5.31 o 
  18   8   1      108.45       90.75      5.95 o 
  20   8   1        9.77        9.18      4.76 o 
  22   8   1      269.33      257.37      9.57 o 
 -23   9   1      148.36      154.26      8.62 o 
 -21   9   1       36.18       38.25      5.24 o 
 -19   9   1     1238.87     1175.00     29.25 o 
 -17   9   1      170.13      153.09      6.40 o 
 -15   9   1       37.49       32.01      3.81 o 
 -13   9   1        0.36       -2.07      3.53 o 
 -11   9   1      170.27      175.22      3.46 o 
  -9   9   1     3223.52     3366.49    109.88 o 
  -7   9   1     5116.77     5237.07    114.71 o 
  -5   9   1     5378.31     5517.90     86.97 o 
  -3   9   1     2028.19     2267.45     30.03 o 
  -1   9   1      603.05      573.34      8.09 o 
   1   9   1     1399.33     1611.03     20.43 o 
   3   9   1     5877.03     6159.62    141.58 o 
   5   9   1     6904.74     7374.91    118.50 o 
   7   9   1     2734.73     2633.05     44.40 o 
   9   9   1     4149.72     4201.78     73.94 o 
  11   9   1       77.42       72.31      2.25 o 
  13   9   1     2749.21     2670.88     47.45 o 
  15   9   1     2271.56     2269.55     41.07 o 
  17   9   1      943.85      938.33     19.75 o 
  19   9   1     1124.35     1112.63     23.22 o 
  21   9   1      745.96      694.41     15.55 o 
 -22  10   1     1050.98     1065.04     21.53 o 
 -20  10   1        1.71        3.16      5.40 o 
 -18  10   1      372.53      393.29     10.49 o 
 -16  10   1     1646.79     1604.22     31.91 o 
 -14  10   1     8134.84     7782.76    130.31 o 
 -12  10   1     2960.46     2771.06     34.74 o 
 -10  10   1      148.13      175.59      4.04 o 
  -8  10   1     7268.57     7264.54    173.88 o 
  -6  10   1     2493.33     2562.01     42.73 o 
  -4  10   1     5243.54     5454.40     68.63 o 
  -2  10   1     1464.46     1337.00     17.10 o 
   0  10   1     1846.74     1597.07     34.31 o 
   2  10   1     1383.30     1504.20     21.71 o 
   4  10   1      220.79      308.14      6.04 o 
   6  10   1     1742.70     1805.98     46.61 o 
   8  10   1     3816.12     3959.84     61.46 o 
  10  10   1     1891.98     1906.55     64.32 o 
  12  10   1       47.50       35.69      3.76 o 
  14  10   1       38.44       47.37      4.93 o 
  16  10   1      175.77      142.42      6.27 o 
  18  10   1       24.90       23.96      6.88 o 
  20  10   1       69.50       63.24      6.38 o 
 -21  11   1       13.37       12.62      5.63 o 
 -19  11   1       82.30       62.13      7.46 o 
 -17  11   1     1054.04     1059.70     21.58 o 
 -15  11   1       32.32       38.11      4.74 o 
 -13  11   1     1270.32     1190.30     19.41 o 
 -11  11   1      134.38      118.63      3.35 o 
  -9  11   1      172.58      163.48      3.74 o 
  -7  11   1       65.76       70.84      2.92 o 
  -5  11   1     1815.52     1779.83     22.05 o 
  -3  11   1       45.87       54.96      2.39 o 
  -1  11   1      684.03      779.12     10.82 o 
   1  11   1     2356.04     2602.38     31.27 o 
   3  11   1     2736.03     2618.09     31.25 o 
   5  11   1     1056.75      964.44     24.22 o 
   7  11   1      903.45      940.68     28.35 o 
   9  11   1     5730.23     6010.56    166.39 o 
  11  11   1     1193.15     1243.80     20.16 o 
  13  11   1       71.47       69.75      4.83 o 
  15  11   1      459.25      480.45     13.84 o 
  17  11   1     3695.49     3600.35     65.93 o 
  19  11   1     2038.14     1981.37     39.00 o 
 -20  12   1     2363.57     2261.57     39.85 o 
 -18  12   1     2365.27     2318.00     43.12 o 
 -16  12   1     2939.66     2823.82     50.67 o 
 -14  12   1      114.04      116.31      6.48 o 
 -12  12   1      210.71      233.70      6.26 o 
 -10  12   1     1547.52     1516.28     42.52 o 
  -8  12   1      352.99      362.42      6.11 o 
  -6  12   1      405.28      438.25      8.45 o 
  -4  12   1     5194.60     5204.68     60.41 o 
  -2  12   1     2251.81     2468.60     30.28 o 
   0  12   1     2260.52     2654.29     31.84 o 
   2  12   1      298.63      294.00      5.39 o 
   4  12   1       10.12        5.65      2.49 o 
   6  12   1       16.45       24.76      2.34 o 
   8  12   1      129.20      142.26      4.55 o 
  10  12   1      779.53      838.29     19.06 o 
  12  12   1        6.04       13.24      2.16 o 
  14  12   1      135.86      111.95      7.55 o 
  16  12   1      100.65       94.01      9.35 o 
  18  12   1       10.54        8.67      6.54 o 
 -19  13   1      350.51      316.50      9.64 o 
 -17  13   1     1311.38     1195.21     24.12 o 
 -15  13   1        0.07        2.02      4.89 o 
 -13  13   1     1638.58     1583.44     29.12 o 
 -11  13   1      187.25      160.72      4.59 o 
  -9  13   1     1640.06     1610.37     26.75 o 
  -7  13   1     1323.22     1372.11     19.02 o 
  -5  13   1     2555.56     2867.09     49.28 o 
  -3  13   1     1336.22     1347.21     20.57 o 
  -1  13   1      699.29      636.79      9.43 o 
   1  13   1       18.60       16.50      2.89 o 
   3  13   1        4.62       16.21      2.35 o 
   5  13   1     2433.13     2586.13     41.45 o 
   7  13   1     3159.52     3186.08    106.21 o 
   9  13   1      976.05      957.58     20.30 o 
  11  13   1     1029.13     1029.25     62.29 o 
  13  13   1     1975.27     1837.70     35.00 o 
  15  13   1      419.88      360.79     10.97 o 
  17  13   1      452.70      389.89     24.51 o 
 -18  14   1      414.52      357.19     10.81 o 
 -16  14   1      812.87      748.73     25.06 o 
 -14  14   1     3921.94     3542.42     59.98 o 
 -12  14   1     4492.67     4398.50    124.46 o 
 -10  14   1      131.37      132.16      4.30 o 
  -8  14   1     1367.68     1384.59     18.82 o 
  -6  14   1     2132.76     2232.74     38.98 o 
  -4  14   1     1712.49     1757.39     23.87 o 
  -2  14   1     2745.80     2865.74     35.99 o 
   0  14   1     1916.38     1902.54     34.53 o 
   2  14   1      121.66      152.00      4.50 o 
   4  14   1     1023.11     1032.42     20.46 o 
   6  14   1     2136.76     2169.59     52.25 o 
   8  14   1     1149.57     1140.78     29.50 o 
  10  14   1     1503.14     1524.63     84.02 o 
  12  14   1      674.19      652.61     24.94 o 
  14  14   1       99.26       96.67      6.84 o 
  16  14   1       41.96       29.37      6.18 o 
 -15  15   1       12.31       12.24      6.65 o 
 -13  15   1      226.02      171.96      9.71 o 
 -11  15   1      883.44      864.33     23.40 o 
  -9  15   1      114.36      126.16      4.75 o 
  -7  15   1       40.00       30.54      3.90 o 
  -5  15   1      178.89      158.90      5.00 o 
  -3  15   1       59.05       72.21      3.50 o 
  -1  15   1       65.84       82.10      3.85 o 
   1  15   1      318.39      339.30      8.93 o 
   3  15   1     1111.21      991.64     14.58 o 
   5  15   1     2058.38     2021.30     26.50 o 
   7  15   1     1387.15     1491.91     30.14 o 
   9  15   1       44.56       40.96      3.69 o 
  11  15   1       36.88       26.73      3.72 o 
  13  15   1      182.65      127.99      7.50 o 
 -12  16   1      133.63      129.46      7.28 o 
 -10  16   1      178.29      197.65      6.15 o 
  -8  16   1       79.74       93.02      4.40 o 
  -6  16   1      202.48      210.68      6.43 o 
  -4  16   1      800.22      846.38     14.04 o 
  -2  16   1      190.07      224.45      6.57 o 
   0  16   1      104.28       95.15      3.97 o 
   2  16   1       20.65       14.39      3.26 o 
   4  16   1      145.54      154.61      5.31 o 
   6  16   1      118.46       99.94      4.89 o 
   8  16   1      464.02      436.25     19.03 o 
  10  16   1      204.35      193.15      6.18 o 
  12  16   1      100.54       89.26      5.27 o 
  -9  17   1        4.05        6.90      4.51 o 
  -7  17   1      327.58      348.68      8.83 o 
  -5  17   1      891.63      857.58     13.86 o 
  -3  17   1        2.12        3.75      3.71 o 
  -1  17   1        2.85        0.39      3.81 o 
   1  17   1       84.16       84.15      4.68 o 
   3  17   1      427.58      364.44      7.59 o 
   5  17   1        5.44        0.35      4.29 o 
   7  17   1      610.08      612.92     26.96 o 
   9  17   1      406.81      377.90     18.47 o 
  -4  18   1       11.22        6.10      5.20 o 
  -2  18   1      435.41      481.84      9.49 o 
   0  18   1      280.12      297.79      7.75 o 
   2  18   1      250.80      206.58      7.13 o 
 -28   0   2      284.37      276.54     15.22 o 
 -26   0   2      116.00       97.00      6.49 o 
 -24   0   2       10.91        8.10      3.12 o 
 -22   0   2     2220.87     2368.60     51.02 o 
 -20   0   2     3927.89     3970.83     66.92 o 
 -18   0   2     2178.01     1994.43     35.65 o 
 -16   0   2     8103.31     8441.82    135.97 o 
 -14   0   2     5673.14     6247.55     99.77 o 
 -12   0   2      234.59      214.39      4.99 o 
  -4   0   2       38.34       36.14      1.29 o 
   2   0   2      617.51      494.66      9.42 o 
   4   0   2      277.35      332.57     11.74 o 
   6   0   2      374.27      344.20      7.03 o 
   8   0   2      159.41      158.92      3.89 o 
  10   0   2       55.10       84.09      2.73 o 
  12   0   2     8312.49     8335.74    131.87 o 
  14   0   2    11270.65    11122.70    176.24 o 
  16   0   2     7064.51     6969.51    117.04 o 
  18   0   2     5224.67     5268.72     95.66 o 
  20   0   2      703.42      709.12     13.79 o 
  22   0   2       34.49       34.15      5.53 o 
  24   0   2        3.47        1.91      5.83 o 
 -27   1   2      176.70      174.39     15.03 o 
 -25   1   2        6.92        4.53      2.62 o 
 -23   1   2     1049.52     1073.34     16.17 o 
 -21   1   2     2367.68     2426.07     32.79 o 
 -19   1   2     1777.18     1752.71     22.17 o 
 -17   1   2     1368.68     1393.13     17.57 o 
 -15   1   2      278.88      296.51      4.87 o 
 -13   1   2     3586.08     3658.00     43.66 o 
 -11   1   2     9011.84     9133.42    101.64 o 
  -7   1   2     7270.22     6791.49     75.76 o 
  -3   1   2       15.83        9.69      0.74 o 
  -1   1   2      729.80      744.58     10.54 o 
   3   1   2    12847.03    11834.96    166.75 o 
   7   1   2     2006.49     1807.06     25.43 o 
   9   1   2     3979.41     4103.54     48.34 o 
  11   1   2     1639.19     1619.98     20.56 o 
  13   1   2     2180.29     2194.36     26.70 o 
  15   1   2     1393.49     1412.77     17.54 o 
  17   1   2     3943.53     4090.93     48.71 o 
  19   1   2     1866.89     1886.26     25.01 o 
  21   1   2       56.79       63.45      3.34 o 
  23   1   2      425.77      433.72      8.01 o 
 -28   2   2      317.01      299.29     15.45 o 
 -26   2   2     1165.24     1257.40     27.84 o 
 -24   2   2     2708.09     2862.96     53.04 o 
 -22   2   2      412.48      394.92      9.43 o 
 -20   2   2      199.00      267.12      5.72 o 
 -18   2   2     3046.34     3156.18     37.74 o 
 -16   2   2     1012.23     1006.71     12.97 o 
 -14   2   2      705.60      877.17     11.27 o 
 -12   2   2     5514.05     5556.98     63.52 o 
 -10   2   2     7510.91     7673.82     85.32 o 
  -8   2   2    11612.99    10820.29    170.51 o 
  -6   2   2      761.85      727.42      9.00 o 
  -4   2   2     6718.26     6000.00     71.48 o 
  -2   2   2     2343.72     1936.46     22.73 o 
   2   2   2     1512.48     1294.18     15.33 o 
   4   2   2     2275.22     1873.19     22.30 o 
   6   2   2     7098.23     7456.45     84.12 o 
   8   2   2      602.03      639.80      8.61 o 
  10   2   2     1831.56     1788.52     23.45 o 
  12   2   2      800.24      771.98     10.11 o 
  14   2   2    21731.27    21979.93    245.00 o 
  16   2   2     7380.19     7540.39     93.72 o 
  18   2   2      790.20      783.90     11.93 o 
  20   2   2       68.79       64.08      3.70 o 
  22   2   2      956.52      910.34     37.34 o 
  24   2   2     1040.01     1073.37     24.10 o 
 -27   3   2       83.73       90.89      7.45 o 
 -25   3   2      187.90      205.04      7.47 o 
 -23   3   2      766.56      803.43     56.25 o 
 -21   3   2       33.93       34.27      3.33 o 
 -19   3   2      341.31      336.49      8.51 o 
 -17   3   2      804.75      890.41     16.39 o 
 -15   3   2      302.74      287.49      9.24 o 
 -13   3   2     4080.26     4044.91     76.30 o 
 -11   3   2      404.61      594.00      9.39 o 
  -9   3   2     1366.07     1238.39     16.00 o 
  -7   3   2     4324.22     4467.33     50.22 o 
  -5   3   2     1458.89     1392.31     40.38 o 
  -3   3   2       61.44       42.10      5.06 o 
  -1   3   2     9229.69     9163.04    101.85 o 
   1   3   2    14020.44    13040.04    449.90 o 
   3   3   2     2222.47     2104.63     28.48 o 
   5   3   2    10839.29    10425.19    125.72 o 
   7   3   2      697.01      621.43     15.41 o 
   9   3   2     1502.55     1420.04     17.47 o 
  11   3   2      141.86      146.08      2.75 o 
  13   3   2     4827.04     4970.50     57.19 o 
  15   3   2     3223.23     3183.86     43.84 o 
  17   3   2     1470.74     1470.14     19.52 o 
  19   3   2      289.29      255.17      7.44 o 
  21   3   2       37.96       35.94      4.67 o 
  23   3   2      499.94      492.80     24.25 o 
 -26   4   2      422.33      395.01     12.17 o 
 -24   4   2      989.57      930.96     18.30 o 
 -22   4   2      780.47      817.92     22.25 o 
 -20   4   2     6249.09     6288.59    105.01 o 
 -18   4   2     2384.13     2484.81     41.99 o 
 -16   4   2     3061.03     3198.18     55.25 o 
 -14   4   2      405.79      386.33     15.13 o 
 -12   4   2       37.46       33.20      3.16 o 
 -10   4   2     6910.60     7206.32    102.08 o 
  -8   4   2     2275.02     2161.69     25.27 o 
  -6   4   2    14249.25    13376.70    395.59 o 
  -4   4   2    14098.80    13119.66    281.29 o 
  -2   4   2      795.10      802.12     10.03 o 
   0   4   2     1555.22     1285.63     22.33 o 
   2   4   2       12.22       16.29      1.15 o 
   4   4   2       17.29        2.19      0.81 o 
   6   4   2     1208.38     1125.07     14.50 o 
   8   4   2      241.38      272.17      4.59 o 
  10   4   2      508.91      435.48      6.70 o 
  12   4   2     2221.14     2290.47     38.57 o 
  14   4   2     2918.73     2857.44     37.72 o 
  16   4   2      207.30      162.26     13.97 o 
  18   4   2     1890.31     1944.06     36.45 o 
  20   4   2       68.85       76.37      5.52 o 
  22   4   2      315.17      308.92     12.80 o 
  24   4   2      107.23       93.88      9.62 o 
 -27   5   2      227.40      226.76     10.81 o 
 -25   5   2     1177.47     1163.17     26.98 o 
 -23   5   2        2.00       -1.25      5.29 o 
 -21   5   2     2286.40     2332.64     43.56 o 
 -19   5   2     6449.60     6264.20    102.92 o 
 -17   5   2      786.16      744.71     14.59 o 
 -15   5   2      205.01      188.10      8.06 o 
 -13   5   2        8.24       23.36      4.26 o 
 -11   5   2     8424.55     8529.38    136.33 o 
  -7   5   2     1064.77      984.41     20.51 o 
  -5   5   2     3307.33     3316.64     58.65 o 
  -3   5   2     7422.67     7456.08     83.42 o 
  -1   5   2       85.23       79.97      2.62 o 
   1   5   2     4916.85     4718.58     56.82 o 
   3   5   2     8315.28     8200.24    116.47 o 
   5   5   2    12578.72    12536.66    214.95 o 
   7   5   2     5093.16     5103.22     86.56 o 
   9   5   2     2942.84     2930.78     35.57 o 
  11   5   2        1.30        2.64      1.57 o 
  13   5   2      898.26      880.87     17.67 o 
  15   5   2     1188.64     1216.30     22.69 o 
  17   5   2      350.32      346.15      9.69 o 
  19   5   2     1127.63     1154.93     23.28 o 
  21   5   2      490.33      483.22     13.62 o 
  23   5   2      106.49       91.31      7.89 o 
 -26   6   2      712.67      696.97     17.48 o 
 -24   6   2     1119.97     1086.73     22.13 o 
 -22   6   2       56.57       65.81      5.45 o 
 -20   6   2       27.51       25.00      3.92 o 
 -18   6   2      205.35      167.59     12.87 o 
 -16   6   2     1756.38     1745.11     35.31 o 
 -14   6   2        7.07       12.67      2.85 o 
 -12   6   2      845.52      886.09     17.02 o 
 -10   6   2     7665.54     7790.11     87.38 o 
  -8   6   2     1923.14     1761.28     37.27 o 
  -6   6   2     1466.40     1615.26     21.28 o 
  -4   6   2     4535.83     4550.92     83.29 o 
  -2   6   2       91.59       86.20      2.16 o 
   0   6   2      858.47      813.27     11.32 o 
   2   6   2      106.83      160.51      3.40 o 
   4   6   2      163.32      213.21      4.95 o 
   6   6   2     5101.84     5188.09     86.41 o 
   8   6   2      158.64      191.52      3.41 o 
  10   6   2       34.33       30.64      1.96 o 
  12   6   2      212.25      200.33     10.86 o 
  14   6   2     2435.19     2398.53     43.99 o 
  16   6   2     2076.12     2030.29     54.21 o 
  18   6   2     1265.17     1223.10     23.32 o 
  20   6   2       91.64       89.71     17.03 o 
  22   6   2      147.14      139.97     14.71 o 
 -25   7   2      133.95      144.71      7.49 o 
 -23   7   2     1021.06      997.00     20.32 o 
 -21   7   2       66.56       54.63      5.27 o 
 -19   7   2     1457.96     1410.08     35.54 o 
 -17   7   2       88.25       81.49      4.28 o 
 -15   7   2      432.41      468.50     12.61 o 
 -13   7   2     2165.48     2166.45     44.74 o 
 -11   7   2     1628.87     1755.73     21.32 o 
  -9   7   2        0.85        1.99      1.03 o 
  -7   7   2     4761.35     4730.88     96.16 o 
  -5   7   2      161.95      203.44      3.49 o 
  -3   7   2      418.68      431.42      8.59 o 
  -1   7   2      572.54      598.46      8.71 o 
   1   7   2      464.28      407.05      5.97 o 
   3   7   2     2524.97     2439.85     46.14 o 
   5   7   2     1069.20      960.80     24.98 o 
   7   7   2        0.20        5.15      1.48 o 
   9   7   2      153.06      194.55      3.74 o 
  11   7   2       71.94       58.40      2.39 o 
  13   7   2     1501.25     1408.92     27.64 o 
  15   7   2     1198.71     1171.88     22.52 o 
  17   7   2      298.37      299.56      8.14 o 
  19   7   2      187.45      180.76      7.48 o 
  21   7   2        0.15       -3.86      5.19 o 
 -24   8   2      518.55      511.96     13.16 o 
 -22   8   2      393.51      408.76     11.07 o 
 -20   8   2     2000.19     1973.07     37.05 o 
 -18   8   2      131.22      162.74      6.71 o 
 -16   8   2      429.43      455.49     10.24 o 
 -14   8   2       57.15       57.99      4.61 o 
 -12   8   2     1605.36     1583.22     20.01 o 
 -10   8   2     2686.07     3010.60     42.06 o 
  -8   8   2      740.73      659.09    129.69 o 
  -6   8   2     4762.35     5011.16     56.71 o 
  -4   8   2      205.69      167.35      3.20 o 
  -2   8   2     1584.93     1623.00     20.47 o 
   0   8   2      811.18      932.72     15.52 o 
   2   8   2       87.70      131.41      2.90 o 
   4   8   2      824.79      792.02     12.87 o 
   6   8   2      317.14      294.77      5.85 o 
   8   8   2      157.36      154.65      3.84 o 
  10   8   2      400.29      366.13      7.72 o 
  12   8   2     2789.82     2755.38     52.94 o 
  14   8   2        1.86        8.48      3.64 o 
  16   8   2        3.92        1.23      3.85 o 
  18   8   2      257.39      248.73      9.06 o 
  20   8   2      410.75      398.31     11.37 o 
  22   8   2      230.81      216.47      9.55 o 
 -23   9   2     1710.64     1673.40     44.64 o 
 -21   9   2     1390.77     1396.39     29.16 o 
 -19   9   2     2433.18     2302.23     40.52 o 
 -17   9   2      106.23      114.57     10.51 o 
 -15   9   2      364.48      375.40      9.00 o 
 -13   9   2      135.18      140.96      4.14 o 
 -11   9   2     1285.85     1351.56     17.48 o 
  -9   9   2      648.21      612.87     14.21 o 
  -7   9   2      325.13      358.79      5.63 o 
  -5   9   2      891.81      966.72     12.52 o 
  -3   9   2        0.01        0.56      1.73 o 
  -1   9   2     1275.58     1302.42     16.86 o 
   1   9   2     1406.38     1569.44     20.17 o 
   3   9   2     1835.71     1866.35     25.29 o 
   5   9   2        2.26        1.51      1.44 o 
   7   9   2        4.45        4.27      1.82 o 
   9   9   2      370.63      374.16      6.65 o 
  11   9   2      179.09      156.51      4.14 o 
  13   9   2      444.84      438.92     12.62 o 
  15   9   2       22.88       28.62      7.26 o 
  17   9   2      369.87      349.80      9.85 o 
  19   9   2        3.88        2.85      5.04 o 
  21   9   2       72.62       52.62      9.25 o 
 -24  10   2      333.17      288.52     15.93 o 
 -22  10   2       69.30       71.70      6.18 o 
 -20  10   2      792.37      740.58     17.86 o 
 -18  10   2       13.43       16.05      4.12 o 
 -16  10   2      108.24       93.39      4.90 o 
 -14  10   2       46.96       34.90      3.72 o 
 -12  10   2       96.89       90.15      2.49 o 
 -10  10   2      677.45      712.31     33.37 o 
  -8  10   2       32.59       42.41      2.08 o 
  -6  10   2      330.38      387.82      7.29 o 
  -4  10   2       61.18       71.58      2.50 o 
  -2  10   2     1120.64     1303.66     17.00 o 
   0  10   2      651.56      829.18     11.81 o 
   2  10   2       86.68       69.66      2.55 o 
   4  10   2      103.32       84.47      2.74 o 
   6  10   2      664.11      696.42     13.33 o 
   8  10   2      584.59      579.50     15.19 o 
  10  10   2      255.81      225.04      4.55 o 
  12  10   2      231.43      198.44     19.13 o 
  14  10   2       89.33       79.61      4.97 o 
  16  10   2       39.51       36.35      4.85 o 
  18  10   2       80.65       84.56      6.20 o 
  20  10   2       89.44       88.48      8.35 o 
 -23  11   2     2472.80     2331.89     42.45 o 
 -21  11   2      194.65      199.26      8.26 o 
 -19  11   2     1683.23     1615.53     32.33 o 
 -17  11   2       99.98       94.50      5.63 o 
 -15  11   2       31.68       31.74      4.04 o 
 -13  11   2       32.19       26.07      2.02 o 
 -11  11   2       19.56       20.23      4.36 o 
  -9  11   2       77.43       85.48      2.78 o 
  -7  11   2     1349.61     1483.82     19.12 o 
  -5  11   2      469.79      472.45      7.79 o 
  -3  11   2      881.02      956.82     15.30 o 
  -1  11   2       51.72       35.50      2.18 o 
   1  11   2     1779.20     1859.74     25.28 o 
   3  11   2      412.67      422.07      9.53 o 
   5  11   2      766.07      751.86     11.92 o 
   7  11   2       11.34       12.69      2.13 o 
   9  11   2     2192.76     2246.43     73.87 o 
  11  11   2      309.49      318.45      6.89 o 
  13  11   2      143.87      134.76      6.28 o 
  15  11   2       23.92       18.64      5.52 o 
  17  11   2       30.23       27.23      5.51 o 
  19  11   2       25.79       20.27      6.27 o 
 -20  12   2       51.27       38.24      5.84 o 
 -18  12   2       93.30       86.79      6.11 o 
 -16  12   2      921.22      914.17     19.35 o 
 -14  12   2      540.52      497.88      8.43 o 
 -12  12   2      295.38      304.46     13.25 o 
 -10  12   2      791.76      814.12     16.34 o 
  -8  12   2      233.21      227.78      4.72 o 
  -6  12   2      506.63      594.60      8.84 o 
  -4  12   2       75.85       98.26      3.28 o 
  -2  12   2      741.83      861.97     13.38 o 
   0  12   2     1284.55     1473.28     21.39 o 
   2  12   2      195.95      241.17      6.76 o 
   4  12   2      770.46      844.72     15.17 o 
   6  12   2      316.10      331.03      7.91 o 
   8  12   2      359.33      351.14     16.12 o 
  10  12   2        7.04        3.18      2.07 o 
  12  12   2      114.21      110.82      3.80 o 
  14  12   2      233.79      191.21      8.12 o 
  16  12   2       10.04       -0.15      5.33 o 
  18  12   2      181.54      149.93      8.68 o 
 -19  13   2       22.03       13.06      5.60 o 
 -17  13   2      188.36      166.93      7.56 o 
 -15  13   2      580.01      571.39     13.93 o 
 -13  13   2     2127.70     2302.01     47.56 o 
 -11  13   2       29.87       17.93      2.56 o 
  -9  13   2     1228.82     1247.90     25.15 o 
  -7  13   2     4064.55     4210.98     49.21 o 
  -5  13   2      937.86     1025.44     17.75 o 
  -3  13   2     1949.70     1946.96     25.36 o 
  -1  13   2     1020.39      996.21     14.45 o 
   1  13   2       34.43       40.24      2.68 o 
   3  13   2     1104.95     1098.03     21.09 o 
   5  13   2     2878.26     2920.75     46.21 o 
   7  13   2      620.16      609.05     13.65 o 
   9  13   2      620.94      644.18     23.64 o 
  11  13   2      211.30      216.84      8.12 o 
  13  13   2     1193.36     1108.25     23.01 o 
  15  13   2      193.94      187.65      8.09 o 
 -18  14   2      179.62      152.17     10.22 o 
 -16  14   2      598.52      581.57     15.84 o 
 -14  14   2       84.81       89.79     10.02 o 
 -12  14   2       51.23       55.48      4.92 o 
 -10  14   2      314.00      269.94      5.80 o 
  -8  14   2      956.10     1021.31     14.39 o 
  -6  14   2      182.79      205.10      4.63 o 
  -4  14   2       37.68       27.46      2.78 o 
  -2  14   2      309.77      351.30      6.32 o 
   0  14   2       71.65       44.32      4.00 o 
   2  14   2     1250.91     1232.74     23.34 o 
   4  14   2       45.17       37.72      3.20 o 
   6  14   2        4.82        7.56      2.87 o 
   8  14   2      124.42      107.19      4.35 o 
  10  14   2      233.80      208.44     10.25 o 
  12  14   2      184.57      175.24      5.20 o 
  14  14   2      203.57      163.54     11.19 o 
 -15  15   2      197.76      137.49     10.08 o 
 -13  15   2      284.82      276.06     10.19 o 
 -11  15   2      329.91      352.25     12.40 o 
  -9  15   2      584.69      574.11     17.35 o 
  -7  15   2       29.51       45.76      3.93 o 
  -5  15   2      568.22      567.62     10.18 o 
  -3  15   2      234.68      250.40      5.65 o 
  -1  15   2      403.15      442.65      7.85 o 
   1  15   2     4607.62     4829.30     70.25 o 
   3  15   2     1564.45     1599.60     30.36 o 
   5  15   2       66.42       61.61      4.37 o 
   7  15   2      159.40      153.39      6.69 o 
   9  15   2     1763.98     1815.58     72.06 o 
  11  15   2      434.40      411.85     20.46 o 
  13  15   2       64.18       44.69      7.80 o 
 -14  16   2      263.68      212.12     18.36 o 
 -12  16   2     1358.20     1364.37     42.10 o 
 -10  16   2       15.63        9.39      3.90 o 
  -8  16   2       11.70        9.13      3.49 o 
  -6  16   2      149.13      136.41      4.61 o 
  -4  16   2      969.54     1022.68     14.90 o 
  -2  16   2      637.54      704.22     14.39 o 
   0  16   2      285.24      245.12      6.30 o 
   2  16   2      484.17      429.50      8.58 o 
   4  16   2        1.34       -2.05      3.63 o 
   6  16   2       15.47       11.89      3.87 o 
   8  16   2      128.75      136.26      6.69 o 
  10  16   2       20.31       12.24      5.32 o 
 -11  17   2      780.75      723.90     27.51 o 
  -9  17   2     2028.21     2117.79     29.50 o 
  -7  17   2     2216.45     2402.76     32.36 o 
  -5  17   2     1594.05     1703.62     23.17 o 
  -3  17   2     2803.01     2803.33     36.20 o 
  -1  17   2     3406.68     3440.18     43.14 o 
   1  17   2       28.62       25.26      4.00 o 
   3  17   2        8.14        7.07      3.93 o 
   5  17   2     4324.88     4541.52    175.69 o 
   7  17   2     2798.22     2841.44     87.85 o 
  -4  18   2       17.72       18.78      4.78 o 
  -2  18   2      210.21      205.47      7.09 o 
   0  18   2      337.65      308.15      8.39 o 
 -27   1   3       53.93       55.41      3.66 o 
 -25   1   3       51.28       73.87      2.91 o 
 -23   1   3      779.48      660.70     11.48 o 
 -21   1   3     1077.23      884.38     20.94 o 
 -19   1   3     3777.49     3230.38     40.15 o 
 -17   1   3       43.63       80.23      2.00 o 
 -15   1   3      186.73      155.41      2.86 o 
 -13   1   3     1589.73     1546.58     19.30 o 
 -11   1   3     1106.98     1349.40     17.21 o 
  -9   1   3     6024.62     6178.82     71.93 o 
  -7   1   3      505.24      427.12     10.17 o 
  -5   1   3     1310.57     1083.77     18.86 o 
  -3   1   3     1456.89     1194.74     16.79 o 
  -1   1   3      670.14      652.94     10.68 o 
   1   1   3    10058.07    10122.85    121.87 o 
   3   1   3     6051.22     5786.88     66.09 o 
   5   1   3    24672.89    27074.66    487.70 o 
   7   1   3      197.21      247.79      3.79 o 
   9   1   3     1202.03     1323.12     18.00 o 
  11   1   3     1065.11     1094.29     13.97 o 
  13   1   3        4.86        6.54      1.57 o 
  15   1   3      400.65      410.02      6.94 o 
  17   1   3      762.10      831.81     12.01 o 
  19   1   3      145.40      148.80      4.26 o 
  21   1   3     2490.37     2574.28     48.50 o 
  23   1   3        7.09        6.62      4.57 o 
 -28   2   3       93.61       81.16      8.39 o 
 -26   2   3        7.83       13.52      6.18 o 
 -24   2   3       13.29       11.81      2.04 o 
 -22   2   3       14.76       19.08      1.85 o 
 -20   2   3     1011.67     1184.59     16.09 o 
 -18   2   3       15.56       19.01      1.46 o 
 -16   2   3      120.60      157.87      3.06 o 
 -14   2   3      208.86      230.53      3.71 o 
 -12   2   3      158.26      198.50      3.36 o 
 -10   2   3      668.97      681.11      9.07 o 
  -8   2   3     1838.66     1895.53     22.80 o 
  -6   2   3        0.14        0.06      0.83 o 
  -4   2   3     2680.26     2280.49    107.10 o 
  -2   2   3      828.97      891.45     11.17 o 
   0   2   3     1869.15     1586.97     33.79 o 
   2   2   3      913.57      978.77     12.19 o 
   4   2   3     3348.62     3376.83     40.01 o 
   6   2   3     2865.63     2796.52     35.37 o 
   8   2   3       12.59       19.47      1.36 o 
  10   2   3       21.93       25.59      1.75 o 
  12   2   3     2861.87     2959.75     34.91 o 
  14   2   3     1587.64     1633.78     20.32 o 
  16   2   3       14.71       14.64      2.23 o 
  18   2   3      522.63      540.86      8.89 o 
  20   2   3      271.92      279.92      5.73 o 
  22   2   3      335.96      328.53      8.81 o 
 -27   3   3       91.92       76.33      8.42 o 
 -25   3   3        9.81       21.07      4.47 o 
 -23   3   3        1.60       -1.96      3.32 o 
 -21   3   3     2893.22     2594.54     43.39 o 
 -19   3   3     3590.77     3289.05     47.12 o 
 -17   3   3     1328.39     1481.82     18.35 o 
 -15   3   3       36.96       42.35      1.38 o 
 -13   3   3     3737.10     3819.04     62.94 o 
 -11   3   3     3668.34     3825.92     44.48 o 
  -9   3   3     1270.44     1132.63     14.21 o 
  -7   3   3     5371.85     4939.40     56.24 o 
  -5   3   3     7471.18     7086.16    115.36 o 
  -3   3   3      858.73      737.49      9.30 o 
  -1   3   3      305.06      312.46      4.60 o 
   3   3   3     7737.94     7772.47    108.39 o 
   5   3   3    26890.14    27996.70    436.42 o 
   7   3   3     1086.22     1074.73     13.75 o 
   9   3   3       43.82       50.88      1.75 o 
  11   3   3      876.39      849.23     11.88 o 
  13   3   3       77.24       73.76      2.25 o 
  15   3   3     1066.48     1063.35     14.16 o 
  17   3   3       14.51       23.55      2.26 o 
  19   3   3       90.22       91.30      5.21 o 
  21   3   3      996.18      968.83     36.64 o 
  23   3   3        0.03        4.21      7.45 o 
 -28   4   3      506.17      518.40     24.12 o 
 -26   4   3       23.23       22.20      5.83 o 
 -24   4   3     1172.91     1185.57     25.29 o 
 -22   4   3      129.80      115.78      5.11 o 
 -20   4   3      172.79      237.09      6.99 o 
 -18   4   3        0.44        0.06      2.35 o 
 -16   4   3      526.30      566.53      8.26 o 
 -14   4   3      292.47      297.02      4.67 o 
 -12   4   3      366.18      410.68      6.01 o 
 -10   4   3     1150.09     1174.97     15.10 o 
  -8   4   3      552.55      491.15      7.58 o 
  -6   4   3      288.33      245.85      8.08 o 
  -4   4   3     5553.14     5093.42     57.66 o 
  -2   4   3     2851.31     2867.39     33.86 o 
   0   4   3     4622.44     4186.41    104.34 o 
   2   4   3      343.39      345.36      5.84 o 
   4   4   3      974.32     1132.37     14.18 o 
   6   4   3       38.50       39.72      1.52 o 
   8   4   3     1685.63     1665.19     20.82 o 
  10   4   3      520.08      536.19      7.50 o 
  12   4   3      163.92      162.18      4.58 o 
  14   4   3      255.24      248.32      4.56 o 
  16   4   3      140.35      117.74      2.97 o 
  18   4   3      724.58      689.60     19.43 o 
  20   4   3        1.62        2.18      4.96 o 
  22   4   3      227.79      215.72      9.16 o 
 -27   5   3      512.12      509.80     13.16 o 
 -25   5   3     1714.96     1646.65     33.05 o 
 -23   5   3     4003.95     3989.80     71.52 o 
 -21   5   3      197.36      282.46      7.77 o 
 -19   5   3       36.05       19.63      3.24 o 
 -17   5   3     2135.56     2003.29     37.31 o 
 -15   5   3      279.37      285.64     10.86 o 
 -13   5   3     4705.56     4618.79     54.75 o 
 -11   5   3     6242.93     5825.03     67.49 o 
  -9   5   3     7378.56     7392.04     84.24 o 
  -7   5   3     2194.97     1471.97    462.28 o 
  -5   5   3      425.00      394.70     11.51 o 
  -3   5   3     5826.26     5567.64     63.41 o 
  -1   5   3     4899.98     4953.56     70.93 o 
   1   5   3     9368.19     8837.61    200.10 o 
   3   5   3      137.35      192.83     10.85 o 
   5   5   3      711.02      598.27     12.04 o 
   7   5   3     2056.69     2124.03     33.81 o 
   9   5   3     1443.54     1508.34     19.79 o 
  11   5   3     1630.99     1708.60     46.57 o 
  13   5   3      636.34      638.16      9.19 o 
  15   5   3       19.49       24.72      2.10 o 
  17   5   3      208.52      235.24      7.50 o 
  19   5   3       79.12       71.18      6.56 o 
  21   5   3      255.17      242.05     10.48 o 
 -26   6   3     1226.98     1246.64     25.74 o 
 -24   6   3       63.63       49.23      5.69 o 
 -22   6   3       34.89       30.07      6.13 o 
 -20   6   3     4511.83     4801.93    105.23 o 
 -18   6   3       15.93        8.73      4.17 o 
 -16   6   3      718.32      775.82     36.28 o 
 -14   6   3      409.67      403.49      8.72 o 
 -12   6   3      485.61      471.20      6.77 o 
 -10   6   3      955.65     1023.41     13.15 o 
  -8   6   3       97.59      102.88      2.54 o 
  -6   6   3     1102.06     1118.37     13.98 o 
  -4   6   3     1478.26     1360.62     16.91 o 
  -2   6   3     3344.83     3655.27     42.15 o 
   0   6   3     7042.10     7210.12     82.11 o 
   2   6   3      163.50      155.19      3.07 o 
   4   6   3     3384.76     3153.43     70.73 o 
   6   6   3      423.71      502.93     12.34 o 
   8   6   3     2085.99     2054.72     29.78 o 
  10   6   3     2768.06     2774.37     34.00 o 
  12   6   3     2567.12     2596.70     31.68 o 
  14   6   3     5466.62     5055.11    100.80 o 
  16   6   3     1441.79     1439.41     44.93 o 
  18   6   3      974.88      997.66     29.22 o 
  20   6   3      303.00      295.17     12.03 o 
  22   6   3     1187.18     1186.02     23.67 o 
 -25   7   3      261.42      259.26     10.21 o 
 -23   7   3       33.07       20.81      4.78 o 
 -21   7   3      548.70      477.80     11.32 o 
 -19   7   3      599.10      551.32     20.54 o 
 -17   7   3     3118.89     3244.27     70.18 o 
 -15   7   3     2506.73     2593.47     46.95 o 
 -13   7   3     3355.23     3264.85     38.06 o 
 -11   7   3      495.01      504.47      7.06 o 
  -9   7   3     2824.14     2762.58     34.09 o 
  -7   7   3      956.38      843.18     11.48 o 
  -5   7   3       13.00       30.90      1.91 o 
  -3   7   3     3178.54     2995.98     35.85 o 
  -1   7   3     3716.49     3844.95     91.66 o 
   1   7   3    11430.12    10650.77    253.04 o 
   3   7   3     1257.26     1312.77     35.26 o 
   5   7   3     2563.00     2643.57     58.81 o 
   7   7   3       10.39       20.37      1.56 o 
   9   7   3        1.40        1.90      1.26 o 
  11   7   3       40.05       50.35      2.17 o 
  13   7   3     1086.11      975.26     19.24 o 
  15   7   3     3761.76     3616.78     64.10 o 
  17   7   3       86.00       74.93      5.26 o 
  19   7   3       68.74       59.63      7.23 o 
  21   7   3        0.73        5.40      6.38 o 
 -26   8   3       71.40       65.10      7.11 o 
 -24   8   3      621.27      657.53     18.40 o 
 -22   8   3     1395.56     1425.41     39.54 o 
 -20   8   3        1.85        9.17      4.52 o 
 -18   8   3      109.12      124.29      5.63 o 
 -16   8   3     2023.36     2136.38     41.33 o 
 -14   8   3     1437.24     1466.77     19.24 o 
 -12   8   3        0.11        4.13      2.54 o 
 -10   8   3      847.95      898.41     12.39 o 
  -8   8   3      236.07      280.53     10.12 o 
  -6   8   3      551.46      594.35      8.99 o 
  -4   8   3      282.90      286.15      4.76 o 
  -2   8   3        1.22        2.18      1.40 o 
   0   8   3     3602.65     3252.72     38.45 o 
   2   8   3     1499.72     1525.67     19.03 o 
   4   8   3      340.17      339.29      5.63 o 
   6   8   3       93.49       99.37      2.91 o 
   8   8   3     5299.07     5148.01    105.58 o 
  10   8   3     1790.67     1806.00     44.51 o 
  12   8   3       53.84       58.63      2.18 o 
  14   8   3      184.05      220.98      8.48 o 
  16   8   3      316.89      325.65     11.58 o 
  18   8   3      879.55      841.98     18.87 o 
  20   8   3      574.78      553.45     26.41 o 
 -25   9   3     2794.08     2765.74     52.85 o 
 -23   9   3     3639.00     3538.09     66.66 o 
 -21   9   3     4836.80     4901.76     93.85 o 
 -19   9   3     1028.72     1043.78     20.29 o 
 -17   9   3      594.59      554.23     12.89 o 
 -15   9   3      857.07      740.53     34.34 o 
 -13   9   3     6607.30     6764.24     79.41 o 
 -11   9   3     8974.32     8953.20    121.64 o 
  -9   9   3    12201.12    12366.46    235.77 o 
  -7   9   3     3955.76     4070.08     49.16 o 
  -5   9   3     4240.36     4481.24     53.04 o 
  -3   9   3    11377.68    11579.37    133.42 o 
  -1   9   3      643.03      643.32      9.25 o 
   1   9   3     5952.84     6105.44     78.01 o 
   3   9   3     2755.34     2864.41     53.74 o 
   5   9   3     2334.22     2332.25     40.28 o 
   7   9   3     3339.55     3510.85     80.74 o 
   9   9   3     3098.92     3119.14     54.83 o 
  11   9   3     1678.74     1716.20     27.59 o 
  13   9   3      996.03      980.69     19.39 o 
  15   9   3        1.89       -1.14      4.20 o 
  17   9   3        4.68        5.72      4.83 o 
  19   9   3     1286.94     1202.21     28.86 o 
 -24  10   3       30.10       29.27      6.45 o 
 -22  10   3       50.64       54.17      5.75 o 
 -20  10   3     1044.23     1052.28     26.80 o 
 -18  10   3      505.97      520.11     11.86 o 
 -16  10   3       17.39       22.46      4.06 o 
 -14  10   3       13.42       17.18      2.08 o 
 -12  10   3        2.73        6.19      1.63 o 
 -10  10   3     2844.54     2864.58     35.68 o 
  -8  10   3     1049.32     1031.36     14.02 o 
  -6  10   3     1504.72     1592.07     20.42 o 
  -4  10   3     3883.64     3829.88     64.16 o 
  -2  10   3     5158.10     5260.67     61.92 o 
   0  10   3      258.59      339.06      7.35 o 
   2  10   3     1083.03     1096.27     14.93 o 
   4  10   3     3986.14     3986.59    104.88 o 
   6  10   3        0.50        0.78      1.85 o 
   8  10   3      115.23      110.99      3.15 o 
  10  10   3     3915.60     3949.40    124.88 o 
  12  10   3     3165.57     3023.10     39.03 o 
  14  10   3     2052.61     1981.85     36.25 o 
  16  10   3       63.56       48.76      5.53 o 
  18  10   3      262.95      259.61      9.56 o 
 -23  11   3        9.29        2.89      7.24 o 
 -21  11   3      456.24      436.49     12.40 o 
 -19  11   3      214.74      203.94      8.22 o 
 -17  11   3      955.50     1002.09     19.05 o 
 -15  11   3     3065.85     3142.18     39.65 o 
 -13  11   3     4509.65     4431.25     86.04 o 
 -11  11   3      296.75      303.43      5.78 o 
  -9  11   3      496.22      541.14     10.36 o 
  -7  11   3      903.25      987.48     13.82 o 
  -5  11   3      280.52      255.81      5.10 o 
  -3  11   3      545.55      533.39     10.39 o 
  -1  11   3     1033.53     1128.93     14.84 o 
   1  11   3     9778.65     9960.82    127.38 o 
   3  11   3     4383.67     4559.81     72.50 o 
   5  11   3       71.19       62.42      2.72 o 
   7  11   3      560.85      542.16     13.91 o 
   9  11   3      217.38      204.61      8.05 o 
  11  11   3      264.71      276.58      5.32 o 
  13  11   3      520.52      520.58     13.13 o 
  15  11   3     1262.54     1186.45     23.34 o 
  17  11   3      189.91      170.45      8.91 o 
 -22  12   3     1683.01     1650.41     35.30 o 
 -20  12   3      204.21      175.67      8.28 o 
 -18  12   3      301.49      313.22      9.17 o 
 -16  12   3      638.47      638.88     13.73 o 
 -14  12   3      306.69      297.36      5.72 o 
 -12  12   3       35.55       45.57      2.74 o 
 -10  12   3     2350.12     2355.02     30.37 o 
  -8  12   3      261.58      218.73      4.96 o 
  -6  12   3     1712.84     1734.08     25.83 o 
  -4  12   3       37.02       50.01      2.99 o 
  -2  12   3      289.95      294.74      5.52 o 
   0  12   3     3145.89     3166.49     38.69 o 
   2  12   3     1700.10     1817.83     42.72 o 
   4  12   3      374.41      399.10      7.31 o 
   6  12   3     1634.86     1611.61     42.18 o 
   8  12   3     3330.96     2994.63    377.29 o 
  10  12   3      659.79      689.31     24.73 o 
  12  12   3      882.74      846.41     13.37 o 
  14  12   3     1263.64     1214.39     22.97 o 
  16  12   3      649.70      630.39     14.74 o 
 -19  13   3      342.63      322.25     11.08 o 
 -17  13   3      328.83      312.03      9.40 o 
 -15  13   3      211.65      194.97      6.07 o 
 -13  13   3     1986.14     2088.74     65.79 o 
 -11  13   3     4859.85     4964.09     77.15 o 
  -9  13   3     3925.19     3897.69     48.00 o 
  -7  13   3     1365.33     1462.74     21.36 o 
  -5  13   3     1233.20     1354.53     21.81 o 
  -3  13   3     3536.75     3663.20     45.36 o 
  -1  13   3     2916.61     2922.25     37.09 o 
   1  13   3      617.33      658.88     12.69 o 
   3  13   3       97.57      135.83      4.34 o 
   5  13   3     2536.45     2583.76     65.56 o 
   7  13   3     1374.68     1455.10     48.72 o 
   9  13   3      837.85      833.58     44.37 o 
  11  13   3      802.03      789.17     25.89 o 
  13  13   3      638.92      528.89     13.18 o 
  15  13   3      219.53      197.32      9.56 o 
 -18  14   3       19.20       10.72      7.40 o 
 -16  14   3      465.85      382.49     29.70 o 
 -14  14   3       30.23       36.04      3.59 o 
 -12  14   3       87.05       87.32      4.10 o 
 -10  14   3     2303.05     2263.58     29.64 o 
  -8  14   3      803.33      800.04     12.68 o 
  -6  14   3     2238.47     2276.89     31.04 o 
  -4  14   3     1448.14     1422.85     22.37 o 
  -2  14   3      200.88      205.74      4.99 o 
   0  14   3      233.74      237.43      5.87 o 
   2  14   3      119.69      122.95      4.92 o 
   4  14   3        4.50        1.16      3.33 o 
   6  14   3       20.61       18.72      3.18 o 
   8  14   3      144.29      134.36      7.18 o 
  10  14   3     1242.40     1363.54     34.98 o 
  12  14   3      474.75      413.31      8.80 o 
 -17  15   3     2336.90     1845.14     36.58 o 
 -15  15   3      445.37      455.63     19.08 o 
 -13  15   3      657.73      631.87     30.02 o 
 -11  15   3     1351.59     1376.80     19.68 o 
  -9  15   3      838.92      871.94     12.96 o 
  -7  15   3      734.68      769.05     12.96 o 
  -5  15   3       72.54       64.73      3.59 o 
  -3  15   3       72.85       70.30      3.58 o 
  -1  15   3     1646.46     1762.63     22.81 o 
   1  15   3     3047.06     2983.02     48.70 o 
   3  15   3     1311.59     1303.62     18.00 o 
   5  15   3      581.76      561.39     10.21 o 
   7  15   3        5.45        2.54      3.82 o 
   9  15   3        6.28        8.18      4.06 o 
  11  15   3      185.88      168.29     13.86 o 
 -14  16   3       20.57       22.39      5.19 o 
 -12  16   3       34.70       29.43      5.60 o 
 -10  16   3      764.65      740.94     16.71 o 
  -8  16   3       67.96       64.92      4.26 o 
  -6  16   3      444.11      446.52      8.65 o 
  -4  16   3        0.03        3.18      3.54 o 
  -2  16   3       39.56       54.10      3.77 o 
   0  16   3     1445.76     1477.89     27.87 o 
   2  16   3      585.82      645.56     10.70 o 
   4  16   3      161.73      181.84      6.49 o 
   6  16   3      649.89      672.72     16.36 o 
   8  16   3     1461.87     1436.26     66.67 o 
 -11  17   3      147.91      153.41      6.30 o 
  -9  17   3        0.25       -3.61      4.49 o 
  -7  17   3       35.60       28.33      5.50 o 
  -5  17   3        3.61        6.39      4.41 o 
  -3  17   3        5.11       11.22      4.85 o 
  -1  17   3      527.96      560.76     12.58 o 
   1  17   3        1.70        3.17      4.35 o 
   3  17   3      193.51      148.43      5.74 o 
   5  17   3       52.25       50.25      5.41 o 
 -28   0   4     1073.67     1046.84     27.44 o 
 -26   0   4       16.21       18.88      4.75 o 
 -24   0   4      442.89      432.41     10.95 o 
 -22   0   4      709.83      694.37     14.70 o 
 -20   0   4      266.57      272.59      6.77 o 
 -18   0   4    10464.66    11095.16    281.94 o 
 -16   0   4     2424.71     2550.71     45.91 o 
 -14   0   4     1537.63     1506.66     26.50 o 
 -12   0   4     2367.88     2470.47     44.12 o 
 -10   0   4     3806.00     3876.64     63.81 o 
  -8   0   4     7984.92     7525.13    120.00 o 
  -6   0   4       18.42        4.19      1.41 o 
  -2   0   4     2793.48     2409.97     39.86 o 
   0   0   4     6561.46     5713.15     92.51 o 
   2   0   4      878.38     1156.01     21.32 o 
   4   0   4    22464.73    23973.42    374.46 o 
   6   0   4    26393.88    27014.92    420.38 o 
   8   0   4      284.40      365.70      8.21 o 
  10   0   4     2667.50     2747.36     47.27 o 
  12   0   4     1516.57     1734.05     45.54 o 
  14   0   4      368.94      413.45      9.31 o 
  16   0   4       59.14       67.62      4.26 o 
  18   0   4      188.49      188.52      6.84 o 
  20   0   4      801.59      860.93     18.36 o 
  22   0   4     1288.59     1255.65     26.86 o 
 -29   1   4     1105.48      940.70    100.10 o 
 -27   1   4     1091.74     1127.24     31.00 o 
 -25   1   4     2382.81     2489.82     40.18 o 
 -23   1   4      900.40      915.35     15.79 o 
 -21   1   4     2233.72     2286.07     29.31 o 
 -19   1   4     1578.84     1583.65     20.98 o 
 -17   1   4     3885.41     4020.85     46.89 o 
 -15   1   4     2107.83     2063.60     25.46 o 
 -13   1   4    10150.45    10522.94    120.27 o 
 -11   1   4     6916.04     7195.87     91.06 o 
  -9   1   4      281.33      380.21      5.60 o 
  -7   1   4     9542.55     9014.18    101.37 o 
  -5   1   4     4043.49     3885.55     55.66 o 
  -3   1   4    16870.45    12853.28   2160.90 o 
  -1   1   4     1287.92     1123.67     23.50 o 
   1   1   4      280.90      248.30      8.01 o 
   3   1   4      779.87      797.71     10.21 o 
   5   1   4     1100.28     1238.33     16.70 o 
   7   1   4      124.90      135.55      2.92 o 
   9   1   4      195.56      221.58      4.04 o 
  11   1   4     2602.81     2582.46     31.68 o 
  13   1   4      826.94      810.38     11.22 o 
  15   1   4      137.41      137.25      3.53 o 
  17   1   4      432.84      463.69      7.47 o 
  19   1   4        0.50       -0.25      3.76 o 
  21   1   4        0.11        1.36      4.89 o 
 -28   2   4      156.29      157.91     11.00 o 
 -26   2   4       82.89       68.01      3.37 o 
 -24   2   4      199.30      218.88      4.56 o 
 -22   2   4     2796.87     2788.80     35.33 o 
 -20   2   4       11.72        9.08      1.78 o 
 -18   2   4      661.29      669.74      9.71 o 
 -16   2   4      734.19      692.92      9.39 o 
 -14   2   4       29.06       35.03      1.49 o 
 -12   2   4      199.66      145.62      2.89 o 
 -10   2   4      472.95      584.47      8.31 o 
  -8   2   4     1551.42     1434.90     17.61 o 
  -2   2   4      462.29      452.27      6.70 o 
   0   2   4     9145.44     8944.39    136.24 o 
   2   2   4      873.14      765.66     10.59 o 
   4   2   4       68.88      147.46      2.88 o 
   6   2   4     3451.29     3240.58     42.45 o 
   8   2   4    14903.83    15712.54    229.74 o 
  10   2   4     7115.54     7080.76     88.93 o 
  12   2   4     1017.22      986.49     13.60 o 
  14   2   4     1975.23     1931.30     25.32 o 
  16   2   4      756.91      741.43     10.80 o 
  18   2   4     5442.30     5678.17     66.62 o 
  20   2   4      733.71      739.74     11.32 o 
  22   2   4      511.82      459.32     10.02 o 
 -29   3   4     1674.77     1875.47     59.12 o 
 -27   3   4      677.75      681.23     17.81 o 
 -25   3   4     1154.75     1113.73     23.51 o 
 -23   3   4       97.43       79.43      5.92 o 
 -21   3   4       37.06       58.29      2.15 o 
 -19   3   4       22.14        8.94      1.37 o 
 -17   3   4     2532.33     2645.88     35.12 o 
 -15   3   4     6015.44     6101.71     71.46 o 
 -13   3   4     3364.11     3187.77     38.90 o 
 -11   3   4       71.63      131.39      2.81 o 
  -9   3   4       82.02       90.87      2.16 o 
  -7   3   4       35.06       12.69      1.34 o 
  -5   3   4    12324.56     5566.71   3727.34 o 
  -3   3   4     6247.47     5969.16     68.59 o 
  -1   3   4     7716.27     7970.39    106.75 o 
   1   3   4     5266.05     5218.42     77.22 o 
   3   3   4     5930.10     6649.90    117.40 o 
   5   3   4     7980.91     8352.05     95.07 o 
   7   3   4       38.46       35.57      1.61 o 
   9   3   4        2.42        2.00      1.63 o 
  11   3   4       12.77       14.24      1.86 o 
  13   3   4        5.92        8.93      2.10 o 
  15   3   4      210.54      208.75      4.44 o 
  17   3   4     1371.80     1452.29     20.88 o 
  19   3   4     1721.00     1758.29     30.36 o 
  21   3   4      573.98      573.21     22.28 o 
 -28   4   4        9.04       10.48      8.21 o 
 -26   4   4       64.98       60.85      6.06 o 
 -24   4   4        0.02       -1.66      4.48 o 
 -22   4   4      363.86      345.20     18.25 o 
 -20   4   4        6.10       12.99      2.11 o 
 -18   4   4     1663.82     1586.35     20.34 o 
 -16   4   4     1549.42     1613.65     20.63 o 
 -14   4   4     1992.51     2138.08     26.76 o 
 -12   4   4       28.55       34.07      1.49 o 
 -10   4   4     1763.54     1814.50     26.24 o 
  -8   4   4    15628.88    15875.55    177.89 o 
  -6   4   4       24.94       68.01      2.82 o 
  -4   4   4     1702.37     1446.78     18.57 o 
  -2   4   4      563.37      475.32      6.56 o 
   0   4   4     2946.90     2796.91     66.58 o 
   2   4   4     1647.11     1467.83     28.14 o 
   4   4   4    10147.50    10713.57    121.25 o 
   6   4   4     9424.79     9675.10    110.50 o 
   8   4   4      713.20      657.00      9.26 o 
  10   4   4     1011.27     1094.40     15.00 o 
  12   4   4       28.81       41.17      2.14 o 
  14   4   4      914.19      929.57     13.76 o 
  16   4   4      620.01      636.34     10.05 o 
  18   4   4      237.83      219.84      5.29 o 
  20   4   4      797.19      680.04     86.99 o 
 -27   5   4      789.29      829.34     22.02 o 
 -25   5   4     3066.91     3063.55     54.04 o 
 -23   5   4      884.17      937.77     19.63 o 
 -21   5   4     1823.19     1740.27     33.79 o 
 -19   5   4      781.69      650.15     13.31 o 
 -17   5   4     3745.74     3759.54     74.45 o 
 -15   5   4     1372.67     1389.13     19.25 o 
 -13   5   4     1275.73     1319.73     18.51 o 
 -11   5   4     8359.52     8838.60    100.07 o 
  -9   5   4      242.85      213.16      3.70 o 
  -7   5   4     1928.72     1866.41     35.84 o 
  -5   5   4    11006.49    11291.20    137.87 o 
  -3   5   4    11440.33    11663.85    131.57 o 
  -1   5   4        4.48       -1.09      1.34 o 
   1   5   4      150.76      130.35      3.20 o 
   3   5   4      331.88      427.73     11.13 o 
   5   5   4     4180.48     4606.00     65.56 o 
   7   5   4      678.90      676.87      9.58 o 
   9   5   4       15.98       11.38      1.79 o 
  11   5   4     1152.10     1116.52     17.48 o 
  13   5   4       62.98       55.19      2.83 o 
  15   5   4      456.54      450.32      7.89 o 
  17   5   4      167.69      171.49      4.31 o 
  19   5   4      509.77      503.01     12.92 o 
  21   5   4      170.60      163.92      8.90 o 
 -26   6   4       80.41       69.72      6.18 o 
 -24   6   4      226.28      248.28      8.72 o 
 -22   6   4      832.17      872.60     18.17 o 
 -20   6   4     1151.31     1320.52     27.93 o 
 -18   6   4      270.27      315.43     14.93 o 
 -16   6   4      116.28      102.79      2.46 o 
 -14   6   4     1513.16     1549.72     20.60 o 
 -12   6   4       19.81       16.81      1.56 o 
 -10   6   4     2519.05     2784.71     33.16 o 
  -8   6   4      177.28      181.19      4.58 o 
  -6   6   4     8074.40     8197.09    128.85 o 
  -4   6   4    11890.41    12378.69    140.06 o 
  -2   6   4     1127.94     1136.82     16.13 o 
   0   6   4      288.37      316.78      5.85 o 
   2   6   4      380.86      356.57     60.52 o 
   4   6   4      476.69      548.23      8.80 o 
   6   6   4      170.63      174.80      3.50 o 
   8   6   4     7371.32     7633.28    180.43 o 
  10   6   4     3547.77     3558.07     50.34 o 
  12   6   4        3.45        3.38      1.68 o 
  14   6   4      182.32      180.09      4.24 o 
  16   6   4       63.39       53.05      2.48 o 
  18   6   4     1003.43     1023.40     20.39 o 
  20   6   4       16.41       15.23      9.96 o 
 -27   7   4      373.76      364.82     13.58 o 
 -25   7   4        5.19        3.55      7.09 o 
 -23   7   4       63.49       62.51      5.76 o 
 -21   7   4       99.38      133.30      6.03 o 
 -19   7   4       68.12       39.19      5.58 o 
 -17   7   4       26.09       20.59      1.65 o 
 -15   7   4     3330.73     3312.44     43.71 o 
 -13   7   4      901.82      874.09     12.59 o 
 -11   7   4      769.32      796.30     10.96 o 
  -9   7   4      508.06      518.62     13.55 o 
  -7   7   4      192.75      199.23      5.41 o 
  -5   7   4     2801.14     3243.69     41.56 o 
  -3   7   4      642.02      593.96      8.71 o 
  -1   7   4      859.37      895.32     13.37 o 
   1   7   4     3426.31     3624.07     83.59 o 
   3   7   4     1579.67     1672.37     52.91 o 
   5   7   4     8119.22     8468.17    217.83 o 
   7   7   4      176.63      196.02      3.80 o 
   9   7   4      164.86      174.55      3.62 o 
  11   7   4      188.39      166.68      4.01 o 
  13   7   4      340.55      352.82      7.50 o 
  15   7   4        4.64       12.18      1.81 o 
  17   7   4      542.65      530.08     15.30 o 
  19   7   4      353.44      354.63     10.41 o 
 -26   8   4        9.17       10.17      7.60 o 
 -24   8   4        0.11        3.30      4.91 o 
 -22   8   4     1987.13     1923.76     37.93 o 
 -20   8   4      142.40      204.81      8.41 o 
 -18   8   4      768.00      687.15     15.47 o 
 -16   8   4       41.81       54.09      2.01 o 
 -14   8   4      380.74      386.82      6.48 o 
 -12   8   4       47.53       52.92      2.07 o 
 -10   8   4     1953.76     2090.49     35.46 o 
  -8   8   4     1940.88     1902.84     24.07 o 
  -6   8   4     1027.93     1062.47     17.47 o 
  -4   8   4      127.88      134.95      3.13 o 
  -2   8   4     1052.73     1092.53     15.30 o 
   0   8   4      662.33      645.10      9.21 o 
   2   8   4       41.98       34.73      2.19 o 
   4   8   4     6656.61     7066.60    117.10 o 
   6   8   4     3671.52     3683.61     66.29 o 
   8   8   4       49.11       42.76      2.25 o 
  10   8   4       59.56       80.69      2.97 o 
  12   8   4      477.24      439.63      9.34 o 
  14   8   4      819.01      769.64     17.89 o 
  16   8   4       12.54       16.63      5.40 o 
  18   8   4        0.69        0.34      5.57 o 
 -25   9   4      136.48      141.61      7.93 o 
 -23   9   4       15.63       18.96      5.29 o 
 -21   9   4       27.43       15.07      5.25 o 
 -19   9   4       17.70        8.21      4.46 o 
 -17   9   4      117.45      106.24     11.43 o 
 -15   9   4        0.31        0.38      1.69 o 
 -13   9   4      330.27      334.76      6.78 o 
 -11   9   4     1132.38     1164.73     40.25 o 
  -9   9   4     2675.78     2794.51     45.10 o 
  -7   9   4      201.53      183.52      4.37 o 
  -5   9   4     4900.70     5291.36     62.01 o 
  -3   9   4      450.06      489.06      8.18 o 
  -1   9   4      710.84      727.39     10.34 o 
   1   9   4      441.91      458.66      7.23 o 
   3   9   4     1241.82     1224.82     26.05 o 
   5   9   4     1640.54     1739.28     41.98 o 
   7   9   4     1360.37     1311.91     25.67 o 
   9   9   4        5.25        7.00      2.34 o 
  11   9   4      772.53      747.23     13.78 o 
  13   9   4      279.16      252.33      5.65 o 
  15   9   4      294.57      293.37     10.58 o 
  17   9   4       65.08       55.55      6.34 o 
 -24  10   4      121.12      134.79      7.97 o 
 -22  10   4      359.83      350.15     10.44 o 
 -20  10   4      506.69      577.10     14.17 o 
 -18  10   4       50.83       46.17      5.27 o 
 -16  10   4        2.80        5.67      1.97 o 
 -14  10   4      149.36      150.69      6.63 o 
 -12  10   4      134.14      145.26     25.15 o 
 -10  10   4     1125.51     1134.17     16.43 o 
  -8  10   4     1551.71     1553.71     19.86 o 
  -6  10   4     1298.06     1331.29     17.70 o 
  -4  10   4      663.99      704.57     10.59 o 
  -2  10   4       24.40       38.69      2.40 o 
   0  10   4       18.99       29.80      3.33 o 
   2  10   4      275.53      281.96      5.86 o 
   4  10   4     1422.76     1485.74     39.43 o 
   6  10   4      461.82      511.03     10.11 o 
   8  10   4      228.39      237.48      8.26 o 
  10  10   4       34.60       44.89      2.63 o 
  12  10   4      283.33      275.32      5.76 o 
  14  10   4      908.70      903.16     20.23 o 
  16  10   4        9.43        9.50      6.50 o 
 -23  11   4        2.44       -1.90      7.09 o 
 -21  11   4       74.25       59.61      7.06 o 
 -19  11   4       29.20       42.45      5.07 o 
 -17  11   4      297.75      285.50     13.07 o 
 -15  11   4        7.89       12.28      2.26 o 
 -13  11   4        8.98        5.39      2.34 o 
 -11  11   4      555.57      510.96      7.86 o 
  -9  11   4     1745.08     1668.77     20.57 o 
  -7  11   4      242.02      253.96      5.58 o 
  -5  11   4     1802.90     1922.11     26.95 o 
  -3  11   4        1.02        3.51      2.28 o 
  -1  11   4     1502.78     1499.47     21.70 o 
   1  11   4        4.05        6.56      2.24 o 
   3  11   4      858.81      879.48     17.87 o 
   5  11   4      683.74      716.96     24.05 o 
   7  11   4      782.89      820.43     21.03 o 
   9  11   4      837.06      862.26     32.41 o 
  11  11   4       46.94       38.08      2.97 o 
  13  11   4      287.98      249.31     29.24 o 
  15  11   4       16.08       15.24      6.58 o 
 -22  12   4      165.85      172.62     12.23 o 
 -20  12   4      754.70      747.28     20.64 o 
 -18  12   4        0.40        2.00      4.78 o 
 -16  12   4      445.66      450.05      8.37 o 
 -14  12   4     1009.52     1026.89     18.55 o 
 -12  12   4     1561.76     1574.98     30.48 o 
 -10  12   4       59.02       50.44      3.16 o 
  -8  12   4        4.59        1.65      2.43 o 
  -6  12   4        0.20        1.85      2.41 o 
  -4  12   4     1693.14     1711.82     23.74 o 
  -2  12   4      958.72      870.96     12.89 o 
   0  12   4       80.40       68.44      3.74 o 
   2  12   4      414.05      427.27      8.43 o 
   4  12   4      256.99      239.12      6.57 o 
   6  12   4        2.17        3.13      2.56 o 
   8  12   4      152.29      158.44      5.66 o 
  10  12   4      249.79      267.94      6.73 o 
  12  12   4       11.31        2.67      3.69 o 
  14  12   4      191.88      198.40      8.76 o 
 -19  13   4     1011.25     1011.70     32.73 o 
 -17  13   4        3.90        4.86      2.48 o 
 -15  13   4      277.92      276.65     18.44 o 
 -13  13   4      472.27      509.33     11.62 o 
 -11  13   4      428.29      449.14      9.03 o 
  -9  13   4     4743.37     4753.67     56.86 o 
  -7  13   4     1695.08     1779.85     22.77 o 
  -5  13   4       80.54       72.18      3.64 o 
  -3  13   4     1008.07     1002.14     19.24 o 
  -1  13   4        9.76       14.35      2.87 o 
   1  13   4     1008.06     1043.13     21.39 o 
   3  13   4      156.34      177.06      4.65 o 
   5  13   4      204.62      238.95      7.13 o 
   7  13   4     1686.15     1723.85     67.26 o 
   9  13   4      390.87      366.50     18.64 o 
  11  13   4       59.66       74.02      4.52 o 
  13  13   4      253.01      220.79      9.24 o 
 -18  14   4     1049.65      974.40     41.15 o 
 -16  14   4      581.56      539.94     12.51 o 
 -14  14   4       49.25       41.10      3.68 o 
 -12  14   4        5.07        4.04      3.13 o 
 -10  14   4      215.41      225.10      5.82 o 
  -8  14   4     1805.39     1789.99     24.52 o 
  -6  14   4      507.01      501.97      8.91 o 
  -4  14   4      898.23      966.16     14.85 o 
  -2  14   4      607.70      647.07     10.65 o 
   0  14   4      336.39      359.41      7.46 o 
   2  14   4      698.42      710.91     19.72 o 
   4  14   4     1007.87     1059.58     27.48 o 
   6  14   4      365.49      378.65     11.43 o 
   8  14   4      658.07      571.67     20.31 o 
  10  14   4     1238.61     1155.11     83.68 o 
  12  14   4      914.41      762.96     23.28 o 
 -17  15   4     1823.12     1449.77     19.23 o 
 -15  15   4      864.45      794.04     31.42 o 
 -13  15   4      175.06      165.36      5.77 o 
 -11  15   4      211.09      206.10      5.98 o 
  -9  15   4      513.92      498.66      9.16 o 
  -7  15   4        0.71        3.48      3.14 o 
  -5  15   4      319.83      339.74      8.01 o 
  -3  15   4       84.60      105.37      4.46 o 
  -1  15   4       20.96       29.34      3.73 o 
   1  15   4       41.21       45.59      4.27 o 
   3  15   4       39.34       51.98      4.40 o 
   5  15   4       64.12       78.34      4.79 o 
   7  15   4      418.67      429.15     16.31 o 
   9  15   4      526.42      495.44     32.05 o 
 -14  16   4      639.50      607.94     24.22 o 
 -12  16   4      872.46      891.46     21.62 o 
 -10  16   4      901.05      896.32     14.34 o 
  -8  16   4      660.44      716.99     17.95 o 
  -6  16   4      172.44      173.11      5.83 o 
  -4  16   4      590.87      591.33     12.66 o 
  -2  16   4     1059.61     1029.88     17.92 o 
   0  16   4     2394.00     2359.51     33.14 o 
   2  16   4      775.80      781.95     13.46 o 
   4  16   4     1226.07     1181.14     37.30 o 
   6  16   4     2014.20     2114.96     83.92 o 
  -9  17   4     3247.54     3268.37     43.23 o 
  -7  17   4     1868.10     2068.30     27.31 o 
  -5  17   4        1.39        6.98      4.39 o 
  -3  17   4      597.44      619.49     13.79 o 
  -1  17   4      972.03      929.36     15.64 o 
   1  17   4      161.40      161.43      6.03 o 
   3  17   4        7.07        4.96      4.82 o 
 -29   1   5     4143.93     4035.20    109.83 o 
 -27   1   5      195.57      168.71      5.38 o 
 -25   1   5       38.30       42.69      3.35 o 
 -23   1   5      265.52      279.75      5.31 o 
 -21   1   5     1163.94      988.88     14.19 o 
 -19   1   5      774.59      894.63     12.38 o 
 -17   1   5      446.66      536.29      8.55 o 
 -15   1   5      697.69      787.89     10.77 o 
 -13   1   5      351.19      412.46      6.18 o 
 -11   1   5     1155.77     1146.02     14.82 o 
  -9   1   5      140.22      200.66      3.75 o 
  -7   1   5      117.33       83.60      2.13 o 
  -5   1   5     9172.12     9670.12    117.35 o 
  -3   1   5      282.54      292.53      5.18 o 
  -1   1   5      999.44     1024.45     13.52 o 
   1   1   5      465.40      394.69      5.77 o 
   3   1   5      644.62      827.35     11.03 o 
   5   1   5     3188.14     3498.44     42.18 o 
   7   1   5     1504.05     1728.86     21.98 o 
   9   1   5      268.39      263.38      5.83 o 
  11   1   5        6.22       27.73      2.25 o 
  13   1   5       86.92       94.29      3.31 o 
  15   1   5      321.54      326.83      6.49 o 
  17   1   5      277.91      284.39      6.65 o 
  19   1   5     6166.78     6718.90    138.66 o 
 -28   2   5      131.14      123.04     12.81 o 
 -26   2   5      111.20      107.70      4.40 o 
 -24   2   5      146.86      169.72      4.62 o 
 -22   2   5       30.45       22.47      2.75 o 
 -20   2   5        0.37        4.36      1.77 o 
 -18   2   5     1022.63     1139.73     14.86 o 
 -16   2   5       41.97       44.94      2.23 o 
 -14   2   5     2066.10     2300.89     28.71 o 
 -12   2   5      573.50      563.63      9.48 o 
 -10   2   5     2593.61     2748.95     33.05 o 
  -8   2   5     3682.06     3636.45     43.75 o 
  -6   2   5      563.39      643.11      9.26 o 
  -4   2   5       15.45       25.07      1.54 o 
  -2   2   5     2271.07     2332.35     68.80 o 
   0   2   5       11.22        9.72      1.48 o 
   2   2   5      173.86      210.44      3.56 o 
   4   2   5     1280.64     1347.35     19.49 o 
   6   2   5     2233.73     2330.61     31.97 o 
   8   2   5        0.86        2.38      1.70 o 
  10   2   5       44.32       29.35      2.15 o 
  12   2   5      230.78      223.00      4.68 o 
  14   2   5      146.15      136.45      3.99 o 
  16   2   5        0.21        0.14      2.58 o 
  18   2   5      107.64      114.99      4.64 o 
  20   2   5      600.13      602.71     14.87 o 
 -29   3   5      683.04      722.77     21.23 o 
 -27   3   5      376.86      392.56     11.45 o 
 -25   3   5      362.61      387.45     14.19 o 
 -23   3   5      105.56       85.27      3.02 o 
 -21   3   5     1776.18     1589.86     25.68 o 
 -19   3   5       12.02       15.92      1.88 o 
 -17   3   5      128.95      150.79      3.25 o 
 -15   3   5     1146.68     1140.60     16.26 o 
 -13   3   5      138.46      177.78      3.34 o 
 -11   3   5      402.82      343.76      5.91 o 
  -9   3   5     4615.44     5059.37     60.71 o 
  -7   3   5      336.02      388.38      7.36 o 
  -5   3   5     2641.84     3084.65     37.42 o 
  -3   3   5      576.40      624.08      8.61 o 
  -1   3   5        0.29        0.14      1.73 o 
   1   3   5     1966.89     1983.64     34.03 o 
   3   3   5     1291.72     1379.85     17.85 o 
   5   3   5       70.62      102.57      2.80 o 
   7   3   5       74.81       45.00      2.26 o 
   9   3   5        5.09        9.30      1.93 o 
  11   3   5      104.49      172.70      3.82 o 
  13   3   5     1026.30     1049.75     16.25 o 
  15   3   5      945.75     1022.12     14.46 o 
  17   3   5       27.12       28.66      3.33 o 
  19   3   5     3075.36     3175.38     39.68 o 
 -28   4   5     1394.20     1405.05     30.67 o 
 -26   4   5      187.54      190.89      8.38 o 
 -24   4   5       24.36       15.36      2.67 o 
 -22   4   5     1304.45     1344.29     23.87 o 
 -20   4   5      974.18     1047.79     15.04 o 
 -18   4   5     1445.52     1399.50     22.32 o 
 -16   4   5     3315.74     3287.53     46.91 o 
 -14   4   5     3731.68     3882.88     51.49 o 
 -12   4   5     6656.94     6954.93    105.01 o 
 -10   4   5       24.57       27.26      1.58 o 
  -8   4   5      345.89      251.19      4.48 o 
  -6   4   5    11493.64    11402.81    130.86 o 
  -4   4   5     5339.33     5289.23     62.19 o 
  -2   4   5        0.68        9.65      1.52 o 
   0   4   5     4943.31     4910.74     78.14 o 
   2   4   5     2181.21     2224.44     27.97 o 
   4   4   5     1218.45     1232.78     19.76 o 
   6   4   5     2691.95     2558.60     42.79 o 
   8   4   5      236.69      205.50      4.53 o 
  10   4   5     1034.12     1208.79     17.65 o 
  12   4   5       63.57       79.12      3.16 o 
  14   4   5       23.09       27.31      2.74 o 
  16   4   5     1162.73     1211.88     17.13 o 
  18   4   5       24.80       22.31      3.97 o 
  20   4   5      345.00      306.48      8.61 o 
 -27   5   5       22.27       17.65      6.63 o 
 -25   5   5      445.64      421.20     25.38 o 
 -23   5   5        3.45        4.55      4.15 o 
 -21   5   5        7.48       -0.27      1.67 o 
 -19   5   5     2671.71     2594.30     34.06 o 
 -17   5   5      457.92      444.80      7.62 o 
 -15   5   5        4.69        6.11      1.47 o 
 -13   5   5       31.09       45.93      3.60 o 
 -11   5   5        1.82        1.81      1.45 o 
  -9   5   5      683.79      842.63     16.83 o 
  -7   5   5     3873.08     3735.26     44.48 o 
  -5   5   5     2206.50     2448.81     30.54 o 
  -3   5   5      284.26      248.26      4.24 o 
  -1   5   5      121.40       98.53      2.70 o 
   1   5   5     2043.43     2045.81     36.94 o 
   3   5   5      270.20      282.71      5.28 o 
   5   5   5      791.41      797.50     11.39 o 
   7   5   5       16.26        6.57      1.81 o 
   9   5   5      131.75      110.60      3.28 o 
  11   5   5       17.17       11.89      2.17 o 
  13   5   5      855.85      893.65     13.59 o 
  15   5   5       28.79       21.73      3.50 o 
  17   5   5      836.05      837.09     14.00 o 
  19   5   5     3647.93     3406.16    297.54 o 
 -28   6   5      520.40      544.30     16.77 o 
 -26   6   5       46.38       56.55      7.23 o 
 -24   6   5      723.74      747.45     22.24 o 
 -22   6   5     1939.26     1896.06     37.99 o 
 -20   6   5      752.09      740.76     12.42 o 
 -18   6   5     1466.23     1535.46     21.68 o 
 -16   6   5      271.98      267.96      6.12 o 
 -14   6   5      225.18      211.98      4.16 o 
 -12   6   5      538.44      443.91      6.82 o 
 -10   6   5     2686.08     2566.18     32.55 o 
  -8   6   5    19102.72    19051.53    226.56 o 
  -6   6   5      860.51      862.42     11.78 o 
  -4   6   5     1265.73     1140.24     16.72 o 
  -2   6   5     2867.28     2983.67     49.94 o 
   0   6   5     1002.05     1063.65     19.26 o 
   2   6   5     2474.38     2336.27     84.60 o 
   4   6   5      647.65      663.88      9.44 o 
   6   6   5     2076.05     2126.62     38.48 o 
   8   6   5     2876.53     2838.06     35.44 o 
  10   6   5     1786.65     1752.67     23.02 o 
  12   6   5      171.02      149.72      3.72 o 
  14   6   5      537.04      509.41     11.50 o 
  16   6   5       43.24       43.01      3.54 o 
  18   6   5     1214.35     1182.86     33.64 o 
 -27   7   5      253.52      236.50      9.85 o 
 -25   7   5      736.77      750.54     20.48 o 
 -23   7   5      166.99      177.73      7.52 o 
 -21   7   5      195.86      189.78      7.38 o 
 -19   7   5      321.81      286.53      5.10 o 
 -17   7   5     1492.81     1594.67     21.97 o 
 -15   7   5     3342.74     3307.79     41.29 o 
 -13   7   5      463.02      465.73      7.09 o 
 -11   7   5       16.46       15.74      1.70 o 
  -9   7   5     2297.28     2389.93     44.45 o 
  -7   7   5      358.64      444.42      6.86 o 
  -5   7   5      384.92      390.84      6.14 o 
  -3   7   5        9.98        5.44      1.75 o 
  -1   7   5       80.06       81.42      3.91 o 
   1   7   5      972.13     1014.60     21.58 o 
   3   7   5     3286.56     2382.10    684.07 o 
   5   7   5     2316.94     2408.49     56.02 o 
   7   7   5       24.33       37.68      2.39 o 
   9   7   5     2725.98     2722.09     68.21 o 
  11   7   5     2440.88     2566.27     53.82 o 
  13   7   5     1275.75     1282.56     18.91 o 
  15   7   5      391.37      417.58      8.63 o 
  17   7   5      336.83      343.73     11.08 o 
 -26   8   5      783.53      779.42     18.92 o 
 -24   8   5       80.17       67.25      5.95 o 
 -22   8   5     1189.77     1271.47     27.43 o 
 -20   8   5     1727.78     1713.03     33.57 o 
 -18   8   5      400.29      373.98      6.62 o 
 -16   8   5     3445.79     3468.09     43.90 o 
 -14   8   5     5317.88     5154.69     66.65 o 
 -12   8   5     5867.89     5898.24    115.14 o 
 -10   8   5     1498.79     1615.68     23.24 o 
  -8   8   5     3260.33     3317.31     40.27 o 
  -6   8   5     4727.39     4736.92     62.79 o 
  -4   8   5     5068.98     5240.30     62.65 o 
  -2   8   5        3.74        8.81      1.90 o 
   0   8   5     2483.38     2451.24     38.52 o 
   2   8   5     8421.35     8224.97    162.08 o 
   4   8   5     3801.24     3948.43    107.74 o 
   6   8   5     5382.70     5549.90    167.69 o 
   8   8   5       49.87       55.39      2.68 o 
  10   8   5      163.10      178.44      5.79 o 
  12   8   5        0.68        4.98      2.67 o 
  14   8   5      772.25      782.57     12.69 o 
  16   8   5     1882.72     1812.53     32.84 o 
 -25   9   5      178.30      166.22     10.45 o 
 -23   9   5       50.65       50.85      6.06 o 
 -21   9   5     1681.17     1720.16     33.84 o 
 -19   9   5     2314.95     2072.93     94.09 o 
 -17   9   5      380.38      364.18      7.94 o 
 -15   9   5       10.53       18.46      1.99 o 
 -13   9   5        0.32        0.39      2.21 o 
 -11   9   5     1039.22      942.79    171.37 o 
  -9   9   5      225.52      255.79      4.80 o 
  -7   9   5     2351.64     2461.97     31.16 o 
  -5   9   5     1541.02     1628.82     21.11 o 
  -3   9   5       25.95       21.88      2.03 o 
  -1   9   5     2939.04     2969.56     37.74 o 
   1   9   5      317.20      358.04      6.41 o 
   3   9   5       24.62       31.45      2.98 o 
   5   9   5       12.80       14.65      2.13 o 
   7   9   5      130.70      129.43      3.64 o 
   9   9   5      130.46      123.43      5.62 o 
  11   9   5      218.67      221.03      5.64 o 
  13   9   5      931.65      870.70     13.16 o 
  15   9   5     2334.36     2350.56     47.60 o 
  17   9   5      428.65      401.94     14.06 o 
 -24  10   5      384.96      377.78     13.43 o 
 -22  10   5     1302.06     1286.15     29.24 o 
 -20  10   5     3986.88     3976.79     69.63 o 
 -18  10   5     3996.92     3951.84     47.18 o 
 -16  10   5      652.30      643.45     11.75 o 
 -14  10   5       26.21       44.15      3.03 o 
 -12  10   5      593.88      604.88     11.16 o 
 -10  10   5     3599.48     3451.46     42.64 o 
  -8  10   5    12199.68    12317.24    142.41 o 
  -6  10   5      449.81      531.88      8.28 o 
  -4  10   5     5759.23     5703.82     68.54 o 
  -2  10   5     7682.49     8125.06    111.50 o 
   0  10   5      190.30      194.72      4.57 o 
   2  10   5     1692.78     1857.31     26.50 o 
   4  10   5      753.32      721.82     15.54 o 
   6  10   5      554.90      567.43     17.50 o 
   8  10   5     2822.64     2871.04     47.97 o 
  10  10   5     1655.74     1611.06     41.98 o 
  12  10   5      858.83      867.30     18.30 o 
  14  10   5     1074.62      814.40     81.16 o 
  16  10   5      377.45      337.46     12.75 o 
 -23  11   5        3.17       10.05      8.73 o 
 -21  11   5      318.43      320.15     10.67 o 
 -19  11   5       64.21       76.67      5.63 o 
 -17  11   5      597.35      628.97     14.77 o 
 -15  11   5     1530.27     1468.78     22.55 o 
 -13  11   5        1.31        1.58      2.64 o 
 -11  11   5       98.10      103.45      3.44 o 
  -9  11   5     2617.58     2712.61     38.21 o 
  -7  11   5      962.68     1001.57     16.69 o 
  -5  11   5        8.84        3.36      2.39 o 
  -3  11   5      179.62      178.56      4.74 o 
  -1  11   5      134.52      117.73      3.49 o 
   1  11   5      771.15      720.65     15.24 o 
   3  11   5     2059.72     2106.30     68.18 o 
   5  11   5     2778.43     2798.70     98.49 o 
   7  11   5      435.12      425.97     18.87 o 
   9  11   5     1609.84     1655.61     42.51 o 
  11  11   5     1122.69     1133.34     28.13 o 
  13  11   5     1187.35     1063.25     19.88 o 
 -22  12   5      108.80      110.12      9.05 o 
 -20  12   5      270.75      252.51      9.80 o 
 -18  12   5      348.02      319.52     10.35 o 
 -16  12   5     1081.14     1109.77     25.01 o 
 -14  12   5      702.69      652.92     15.31 o 
 -12  12   5     2848.27     2911.84     52.42 o 
 -10  12   5     2686.75     2744.89     34.85 o 
  -8  12   5     1189.88     1166.69     16.45 o 
  -6  12   5     2316.97     2396.66     31.65 o 
  -4  12   5     1623.61     1741.76     24.40 o 
  -2  12   5        1.81        2.96      2.51 o 
   0  12   5      952.81      932.45     19.16 o 
   2  12   5     2333.44     2396.78     38.87 o 
   4  12   5     6037.49     6199.97    197.21 o 
   6  12   5     6883.71     6835.50    253.31 o 
   8  12   5        2.42        2.55      3.65 o 
  10  12   5       21.53       18.48      3.93 o 
  12  12   5       11.76        6.45      4.51 o 
 -19  13   5      208.06      189.14     12.26 o 
 -17  13   5      247.16      248.21      6.58 o 
 -15  13   5      150.16      134.50      5.49 o 
 -13  13   5        1.71        0.36      3.37 o 
 -11  13   5       68.56       70.31      3.67 o 
  -9  13   5      385.84      367.06      7.04 o 
  -7  13   5     1576.20     1554.65     21.21 o 
  -5  13   5        1.89        8.38      3.07 o 
  -3  13   5      309.78      285.85      6.23 o 
  -1  13   5      654.71      653.08     10.86 o 
   1  13   5      322.92      358.88     12.08 o 
   3  13   5        2.68        7.34      2.96 o 
   5  13   5        8.07       10.04      3.63 o 
   7  13   5        3.27        5.87      3.64 o 
   9  13   5       32.25       21.14      4.25 o 
  11  13   5      124.93      117.67      6.23 o 
 -18  14   5      908.42      765.19     13.54 o 
 -16  14   5      460.21      494.48     12.93 o 
 -14  14   5      702.57      665.21     17.65 o 
 -12  14   5      661.12      603.14     10.57 o 
 -10  14   5      316.14      354.93      7.71 o 
  -8  14   5     4687.71     4940.72     59.43 o 
  -6  14   5     2608.32     2680.44     33.61 o 
  -4  14   5      681.22      628.54     10.17 o 
  -2  14   5     1558.73     1658.24     22.75 o 
   0  14   5     1717.73     1755.98     34.93 o 
   2  14   5     1163.93     1188.32     28.25 o 
   4  14   5       13.01        9.55      3.49 o 
   6  14   5       55.79       53.26      4.21 o 
   8  14   5     1367.09     1292.10     89.63 o 
  10  14   5     2021.46     1727.65    177.19 o 
 -15  15   5       82.78       78.11      6.06 o 
 -13  15   5        4.99        3.26      4.96 o 
 -11  15   5      132.56      134.19      6.33 o 
  -9  15   5       50.90       45.46      3.90 o 
  -7  15   5        3.31        2.80      3.44 o 
  -5  15   5        3.78        0.48      3.97 o 
  -3  15   5     1498.76     1422.72     32.49 o 
  -1  15   5      391.88      425.31      9.30 o 
   1  15   5     1199.58     1177.85     22.16 o 
   3  15   5      848.21      872.83     23.56 o 
   5  15   5       42.77       48.56      6.14 o 
   7  15   5        5.71        4.61      5.45 o 
 -12  16   5      200.77      199.12      6.86 o 
 -10  16   5      317.76      325.24      8.69 o 
  -8  16   5      149.95      138.28      6.18 o 
  -6  16   5     1262.11     1335.43     27.86 o 
  -4  16   5       72.45       77.87      5.51 o 
  -2  16   5      109.74      118.34      5.26 o 
   0  16   5      258.02      238.88     14.21 o 
   2  16   5       65.70       70.54      5.62 o 
   4  16   5     1582.43     1685.67     63.42 o 
  -7  17   5      289.70      276.04      8.17 o 
  -5  17   5       98.69       75.91      5.32 o 
  -3  17   5     1000.63      977.21     16.59 o 
  -1  17   5      256.50      228.42      7.45 o 
 -28   0   6      345.43      300.53     29.32 o 
 -26   0   6     2323.25     2439.34     46.00 o 
 -24   0   6     3052.77     3205.88     66.86 o 
 -22   0   6     2689.13     2703.73     47.24 o 
 -20   0   6      343.86      360.50      9.09 o 
 -18   0   6       38.81       83.66      4.45 o 
 -16   0   6    31167.80    32346.74    520.55 o 
 -14   0   6    17460.15    17319.57    494.50 o 
 -12   0   6     6811.93     7111.82    121.02 o 
 -10   0   6     2048.42     2064.38     60.12 o 
  -8   0   6      957.20      773.21     17.51 o 
  -6   0   6     1037.81      840.02     15.85 o 
  -4   0   6      651.05      647.02     18.77 o 
  -2   0   6    11668.24    11311.57    180.45 o 
   0   0   6     9043.54     8929.07    144.56 o 
   2   0   6     2860.86     2896.45     48.29 o 
   4   0   6     1111.98     1081.85     20.87 o 
   6   0   6     1615.84     1430.56     27.27 o 
   8   0   6      869.95      724.26     14.37 o 
  10   0   6       61.39       18.18      3.44 o 
  12   0   6      137.61      144.73      9.03 o 
  14   0   6      566.05      614.55     12.93 o 
  16   0   6        7.18        1.20      4.58 o 
  18   0   6      431.82      422.78     14.91 o 
 -29   1   6       25.55       24.57      5.50 o 
 -27   1   6       42.57       35.03      4.03 o 
 -25   1   6        9.51        7.81      2.95 o 
 -23   1   6      134.30      152.26      4.42 o 
 -21   1   6      129.28      125.05      3.35 o 
 -19   1   6     1417.12     1462.87     18.98 o 
 -17   1   6     1369.56     1385.62     18.32 o 
 -15   1   6      823.66      931.38     15.11 o 
 -13   1   6     3228.11     3219.86     39.72 o 
 -11   1   6      451.16      468.99      7.72 o 
  -9   1   6      985.04     1004.22     13.80 o 
  -7   1   6        2.76       18.54      1.53 o 
  -5   1   6     1247.61     1173.99     21.72 o 
  -3   1   6     2929.84     2698.11     37.44 o 
  -1   1   6     5476.41     5432.50     63.19 o 
   1   1   6    10364.62    10310.56    118.69 o 
   3   1   6      323.21      357.93      5.89 o 
   5   1   6     1973.64     1995.76     26.46 o 
   7   1   6     1478.94     1527.91     21.63 o 
   9   1   6     1189.71     1252.56     18.35 o 
  11   1   6     1881.97     1904.01     36.84 o 
  13   1   6     2051.48     2160.41     28.29 o 
  15   1   6     1466.85     1515.52     20.85 o 
  17   1   6      239.41      239.61      6.73 o 
  19   1   6        9.52        9.45      5.62 o 
 -28   2   6      467.44      486.47     11.62 o 
 -26   2   6      744.10      772.83     12.86 o 
 -24   2   6     2219.44     2361.74     33.22 o 
 -22   2   6     1222.99     1307.10     17.97 o 
 -20   2   6     6962.40     6979.40     80.36 o 
 -18   2   6     4371.11     4356.79     53.27 o 
 -16   2   6     6092.77     6295.60     73.04 o 
 -14   2   6     3783.37     3943.74     48.95 o 
 -12   2   6    15671.50    15830.13    179.99 o 
 -10   2   6     4630.83     4670.62     58.60 o 
  -8   2   6    11410.98    11679.54    133.97 o 
  -6   2   6     2423.18     2447.84     33.94 o 
  -4   2   6       73.72      119.33      3.78 o 
  -2   2   6     1455.38     1023.98    247.23 o 
   0   2   6      291.69      249.65      4.52 o 
   2   2   6     3448.61     3376.89     40.63 o 
   4   2   6      454.99      448.47      7.13 o 
   6   2   6        0.68        6.53      1.86 o 
   8   2   6      113.45      184.81      4.37 o 
  10   2   6      999.67      830.34     12.82 o 
  12   2   6      104.88       92.98      3.72 o 
  14   2   6       30.63       25.34      3.26 o 
  16   2   6      383.76      389.94      8.04 o 
  18   2   6      285.97      303.72      7.89 o 
 -29   3   6      516.79      551.71     16.19 o 
 -27   3   6      221.41      221.10      7.50 o 
 -25   3   6       40.16       36.07      3.14 o 
 -23   3   6      125.99      156.77      4.14 o 
 -21   3   6      107.09       86.48      2.99 o 
 -19   3   6      214.45      223.95      4.61 o 
 -17   3   6      606.82      598.82      8.97 o 
 -15   3   6       62.52       55.35      2.18 o 
 -13   3   6     4204.36     4413.69     54.51 o 
 -11   3   6     1860.51     1937.53     23.83 o 
  -9   3   6      799.28      813.87     11.44 o 
  -7   3   6      898.20      868.01     17.41 o 
  -5   3   6     4090.52     4226.89     50.17 o 
  -3   3   6    10527.20    10242.07    116.92 o 
  -1   3   6     2512.45     2459.42     59.77 o 
   1   3   6     3776.04     3774.51     45.50 o 
   3   3   6     3503.93     3655.65     43.54 o 
   5   3   6     2647.08     2819.29     34.59 o 
   7   3   6      449.22      442.63      8.55 o 
   9   3   6     7758.40     7772.62    103.93 o 
  11   3   6     5512.59     5707.69     67.10 o 
  13   3   6      898.28      960.19     13.65 o 
  15   3   6       75.67       67.86      4.61 o 
  17   3   6      786.49      838.82     15.47 o 
 -28   4   6       11.59       10.68      8.13 o 
 -26   4   6      659.74      622.86     14.29 o 
 -24   4   6     1591.56     1541.39     25.85 o 
 -22   4   6     3070.52     3148.59     45.60 o 
 -20   4   6       35.69       41.21      2.47 o 
 -18   4   6     1207.10     1206.64     17.18 o 
 -16   4   6    14458.73    14533.05    170.39 o 
 -14   4   6     8742.58     8908.15    106.17 o 
 -12   4   6     1144.16     1122.29     15.10 o 
 -10   4   6     1510.62     1543.99     20.50 o 
  -8   4   6     1587.99     1560.04     28.45 o 
  -6   4   6       38.21       24.63      1.90 o 
  -4   4   6        5.72        1.65      2.04 o 
  -2   4   6      868.66      884.51     12.38 o 
   0   4   6     4657.35     4525.25     87.45 o 
   2   4   6     3975.89     4112.53     48.37 o 
   4   4   6      133.22      161.93      3.70 o 
   6   4   6     1234.02     1095.16     15.51 o 
   8   4   6      143.93      103.94      3.38 o 
  10   4   6      580.22      483.39      8.29 o 
  12   4   6       16.54       23.03      3.05 o 
  14   4   6      141.20      130.97      5.09 o 
  16   4   6        8.11        4.54      3.92 o 
  18   4   6       45.46       38.21      5.91 o 
 -27   5   6        0.01        6.40     10.68 o 
 -25   5   6       42.90       23.08     10.39 o 
 -23   5   6        8.04        2.24      2.11 o 
 -21   5   6       24.21       11.62      2.51 o 
 -19   5   6      598.57      574.29      9.94 o 
 -17   5   6       64.72       74.75      2.98 o 
 -15   5   6     1417.23     1406.01     25.57 o 
 -13   5   6     2725.07     2784.94     35.01 o 
 -11   5   6      203.68      234.41      4.50 o 
  -9   5   6        5.54       14.28      1.92 o 
  -7   5   6       90.01      106.51      3.98 o 
  -5   5   6      284.65      227.50      4.27 o 
  -3   5   6     1363.54     1249.50     22.84 o 
  -1   5   6      453.89      488.92     12.53 o 
   1   5   6     1978.72     2059.57     38.27 o 
   3   5   6       76.20      116.97      3.27 o 
   5   5   6       97.09       91.61      4.08 o 
   7   5   6      210.07      228.80      4.90 o 
   9   5   6        3.61        7.21      2.31 o 
  11   5   6      177.65      203.64      6.19 o 
  13   5   6     1653.81     1732.70     39.08 o 
  15   5   6     1104.29     1093.62     16.79 o 
  17   5   6      156.13      161.20      6.29 o 
 -28   6   6     1140.51     1182.42     31.90 o 
 -26   6   6      509.61      496.58     14.60 o 
 -24   6   6      326.82      313.58     10.20 o 
 -22   6   6     1064.47     1108.89     17.71 o 
 -20   6   6     4566.21     4574.44     58.83 o 
 -18   6   6     1291.58     1288.02     18.49 o 
 -16   6   6      352.07      314.38      6.16 o 
 -14   6   6       31.30       34.50      2.12 o 
 -12   6   6     3973.92     3781.89     45.92 o 
 -10   6   6     1745.85     1602.45    323.33 o 
  -8   6   6     2941.54     3084.91     38.45 o 
  -6   6   6     1185.17     1200.01     19.02 o 
  -4   6   6      881.54      821.80     12.36 o 
  -2   6   6      115.18      134.22      3.33 o 
   0   6   6      212.24      224.76      4.42 o 
   2   6   6     4725.76     4485.10     91.28 o 
   4   6   6      215.83      218.67      5.36 o 
   6   6   6      974.90      904.89     15.25 o 
   8   6   6       75.97       55.48      3.03 o 
  10   6   6      833.05      796.15     21.63 o 
  12   6   6      311.26      341.67      9.75 o 
  14   6   6       69.52       71.24      3.91 o 
  16   6   6       44.37       46.33      4.48 o 
 -27   7   6       27.03       29.27      7.20 o 
 -25   7   6     1135.16     1111.69     26.13 o 
 -23   7   6       32.07       45.34      5.18 o 
 -21   7   6      168.06      197.08      6.80 o 
 -19   7   6      150.91      131.79      3.84 o 
 -17   7   6      167.32      160.86      4.37 o 
 -15   7   6       41.58       37.03      2.24 o 
 -13   7   6      549.51      562.34      8.60 o 
 -11   7   6      537.71      536.16     23.72 o 
  -9   7   6     1152.27     1311.96     17.55 o 
  -7   7   6      105.05      131.31      3.34 o 
  -5   7   6      250.76      224.62      4.57 o 
  -3   7   6     3372.72     3461.48     61.22 o 
  -1   7   6     2191.46     2165.94     38.08 o 
   1   7   6      212.59      189.89      7.17 o 
   3   7   6     2667.75     2670.67     50.26 o 
   5   7   6      130.09      126.18      3.77 o 
   7   7   6        7.64        7.48      2.68 o 
   9   7   6     4451.61     4488.27    104.37 o 
  11   7   6      556.24      513.28      9.24 o 
  13   7   6       31.75       33.85      3.86 o 
  15   7   6       31.07       27.34      4.04 o 
 -26   8   6      212.72      196.16     10.11 o 
 -24   8   6      206.47      239.27      9.39 o 
 -22   8   6        0.19        3.26      4.58 o 
 -20   8   6      172.11      183.30      5.81 o 
 -18   8   6      324.65      292.34      6.13 o 
 -16   8   6      471.48      450.40      9.88 o 
 -14   8   6       46.86       57.53      2.71 o 
 -12   8   6       15.77        9.56      2.29 o 
 -10   8   6     2445.95     2348.66     29.68 o 
  -8   8   6       16.92       21.55      2.27 o 
  -6   8   6     2004.47     1938.06     26.12 o 
  -4   8   6       39.97       63.36      2.80 o 
  -2   8   6      234.50      232.22      6.26 o 
   0   8   6       70.76       95.36      4.52 o 
   2   8   6      116.78       82.57      2.90 o 
   4   8   6      942.02      881.08     13.43 o 
   6   8   6     2439.45     2389.37     37.98 o 
   8   8   6      204.47      194.66      4.42 o 
  10   8   6     1917.81     1981.03     44.29 o 
  12   8   6        0.56        0.67      3.22 o 
  14   8   6      142.85      151.20      5.82 o 
  16   8   6      377.56      301.11     23.75 o 
 -25   9   6      286.97      265.45     12.03 o 
 -23   9   6        5.71       11.68      5.61 o 
 -21   9   6        0.60        3.60      2.41 o 
 -19   9   6      336.57      286.12      5.96 o 
 -17   9   6       40.56       36.35      2.63 o 
 -15   9   6     1111.80     1093.51     17.06 o 
 -13   9   6       37.83       35.44      2.53 o 
 -11   9   6      604.77      588.56     12.69 o 
  -9   9   6       78.68       96.67      3.32 o 
  -7   9   6       85.75       65.58      2.70 o 
  -5   9   6      312.35      284.96      6.03 o 
  -3   9   6       41.44       41.93      2.66 o 
  -1   9   6      200.68      202.99      4.81 o 
   1   9   6      142.05      150.03      4.61 o 
   3   9   6     1784.68     1755.38     45.02 o 
   5   9   6        5.41        5.12      2.45 o 
   7   9   6     1142.54     1127.62     22.11 o 
   9   9   6       91.68       85.72      3.97 o 
  11   9   6        1.09        3.65      3.37 o 
  13   9   6      472.11      476.84      9.61 o 
  15   9   6      345.50      287.69     28.61 o 
 -24  10   6        3.27       -0.11      8.42 o 
 -22  10   6       73.24       81.82      6.63 o 
 -20  10   6      302.24      295.80      6.23 o 
 -18  10   6      230.47      197.90      5.40 o 
 -16  10   6      158.90      153.05      4.29 o 
 -14  10   6      222.51      203.35      7.61 o 
 -12  10   6      461.44      425.20      7.63 o 
 -10  10   6       50.05       38.69      2.60 o 
  -8  10   6       68.96       77.93      3.56 o 
  -6  10   6      320.95      329.61      6.05 o 
  -4  10   6       16.24       26.63      2.53 o 
  -2  10   6        0.20        3.66      2.29 o 
   0  10   6      622.66      652.93     10.13 o 
   2  10   6      626.96      616.77     13.12 o 
   4  10   6       59.20       52.71      3.00 o 
   6  10   6     1853.77     1828.14     58.72 o 
   8  10   6       98.63       98.48      4.07 o 
  10  10   6      717.93      707.07     18.75 o 
  12  10   6      131.38      127.70      5.31 o 
  14  10   6      166.92      156.31      5.68 o 
 -23  11   6        5.20        6.91      7.52 o 
 -21  11   6      375.49      366.56     11.30 o 
 -19  11   6       90.50       99.31      4.23 o 
 -17  11   6       34.53       28.93      3.26 o 
 -15  11   6      345.88      316.71     10.73 o 
 -13  11   6      166.58      185.12      4.96 o 
 -11  11   6      536.37      550.03     11.60 o 
  -9  11   6      136.36      111.25      3.73 o 
  -7  11   6     1618.74     1602.07     23.21 o 
  -5  11   6     1587.24     1548.87     20.21 o 
  -3  11   6       28.10       32.20      2.78 o 
  -1  11   6      162.83      161.54      4.28 o 
   1  11   6      201.15      211.88      9.52 o 
   3  11   6       45.42       45.20      3.44 o 
   5  11   6      642.07      651.19     30.44 o 
   7  11   6     2105.61     2103.52     69.36 o 
   9  11   6       39.23       35.71      4.18 o 
  11  11   6       31.06       31.76      4.66 o 
 -22  12   6      171.12      156.65      9.56 o 
 -20  12   6      804.84      718.59     38.70 o 
 -18  12   6      293.35      263.62      6.28 o 
 -16  12   6      779.45      763.14     23.41 o 
 -14  12   6      426.85      402.90     15.83 o 
 -12  12   6      397.29      399.45      8.41 o 
 -10  12   6      388.37      419.83     12.13 o 
  -8  12   6      233.26      248.61      6.26 o 
  -6  12   6      319.80      318.68      6.88 o 
  -4  12   6      943.58      860.66     12.77 o 
  -2  12   6      115.76      119.28      6.49 o 
   0  12   6      123.58      129.63      5.23 o 
   2  12   6     1313.01     1303.50     32.87 o 
   4  12   6       43.62       41.36      3.79 o 
   6  12   6      157.68      139.05      5.53 o 
   8  12   6        8.95        7.20      4.08 o 
  10  12   6       46.08       33.51      4.94 o 
 -19  13   6        1.05        0.26      4.33 o 
 -17  13   6      486.57      481.52     26.19 o 
 -15  13   6        0.47        3.52      3.73 o 
 -13  13   6       16.40       21.58      3.45 o 
 -11  13   6       25.65       25.44      3.27 o 
  -9  13   6     1352.64     1381.18     20.44 o 
  -7  13   6       27.25       27.51      3.26 o 
  -5  13   6     2434.21     2445.67     33.31 o 
  -3  13   6     1007.13     1049.04     15.69 o 
  -1  13   6     1893.00     1918.42     26.98 o 
   1  13   6       81.18       85.42      4.51 o 
   3  13   6      412.57      421.91      8.47 o 
   5  13   6       14.10       13.89      3.72 o 
   7  13   6      157.85      142.85      7.68 o 
   9  13   6      415.84      373.38     20.31 o 
 -18  14   6      822.96      724.29     57.50 o 
 -16  14   6      626.15      575.89     28.90 o 
 -14  14   6      154.95      140.03      6.25 o 
 -12  14   6      615.39      625.54     15.52 o 
 -10  14   6      705.06      707.45     11.63 o 
  -8  14   6      266.76      262.74      6.74 o 
  -6  14   6       42.61       50.98      3.78 o 
  -4  14   6      946.96      974.90     14.67 o 
  -2  14   6     1114.28     1139.12     17.28 o 
   0  14   6       11.60       19.29      3.74 o 
   2  14   6        6.39        3.42      3.75 o 
   4  14   6       12.71       13.26      4.84 o 
   6  14   6      987.50      921.56     73.06 o 
 -15  15   6      201.48      195.18     10.91 o 
 -13  15   6     1251.64     1325.16     31.89 o 
 -11  15   6      160.09      153.80     10.28 o 
  -9  15   6      228.42      208.87      6.18 o 
  -7  15   6     1959.60     1997.18     27.87 o 
  -5  15   6     3576.25     3572.83     52.36 o 
  -3  15   6      204.70      205.17      5.93 o 
  -1  15   6        3.53        6.03      4.06 o 
   1  15   6     1352.23     1413.28     21.81 o 
   3  15   6     1051.61     1055.70     23.08 o 
   5  15   6     2566.20     2459.62    148.37 o 
 -10  16   6      382.20      378.61      9.37 o 
  -8  16   6     1005.00     1037.67     17.59 o 
  -6  16   6      863.11      884.69     14.95 o 
  -4  16   6       24.06       21.42      5.27 o 
  -2  16   6        6.69        6.53      5.05 o 
   0  16   6      403.87      406.87     11.49 o 
 -29   1   7      161.42      191.00     10.09 o 
 -27   1   7       12.73        5.96      3.75 o 
 -25   1   7     1206.13     1337.55     19.29 o 
 -23   1   7       19.91       23.66      2.67 o 
 -21   1   7      238.57      221.76      4.61 o 
 -19   1   7     2082.00     2096.13     26.80 o 
 -17   1   7     1747.32     1784.56     23.16 o 
 -15   1   7     3641.36     3720.72     46.74 o 
 -13   1   7       57.94       54.41      2.47 o 
 -11   1   7      985.62     1090.42     16.64 o 
  -9   1   7       59.61       47.82      2.03 o 
  -7   1   7     2231.26     2357.13     30.04 o 
  -5   1   7      353.85      329.65      5.35 o 
  -3   1   7      102.05       84.76      2.58 o 
  -1   1   7     7641.93     7710.02     88.87 o 
   1   1   7      817.96      881.19     12.30 o 
   3   1   7       17.25       24.29      2.28 o 
   5   1   7       31.20       51.73      2.62 o 
   7   1   7        2.55        4.54      2.26 o 
   9   1   7      609.72      451.18      7.73 o 
  11   1   7      330.02      262.40      5.68 o 
  13   1   7       72.99       85.74      4.51 o 
  15   1   7      703.67      734.55     11.97 o 
  17   1   7      523.11      512.82     11.83 o 
 -28   2   7        4.19       12.71      4.22 o 
 -26   2   7       38.44       46.09      4.08 o 
 -24   2   7      371.36      437.35      7.37 o 
 -22   2   7       56.35       53.11      3.38 o 
 -20   2   7       56.95       44.44      2.63 o 
 -18   2   7      170.30      177.06      4.08 o 
 -16   2   7      623.72      646.59      9.87 o 
 -14   2   7     1122.80     1158.83     15.83 o 
 -12   2   7       40.87       51.53      2.69 o 
 -10   2   7      197.38      175.42      3.73 o 
  -8   2   7        4.87        6.23      1.59 o 
  -6   2   7      272.44      299.60      5.35 o 
  -4   2   7      133.04      125.02      3.15 o 
  -2   2   7      159.32      166.66      5.20 o 
   0   2   7     2631.91     2602.39     31.70 o 
   2   2   7     1157.60     1161.63     16.64 o 
   4   2   7      238.50      255.17      4.80 o 
   6   2   7      296.05      325.05      6.41 o 
   8   2   7      363.51      428.10      7.69 o 
  10   2   7      682.55      815.12     13.02 o 
  12   2   7        2.22        1.10      3.07 o 
  14   2   7       55.51       47.05      3.92 o 
  16   2   7      388.70      410.63      9.22 o 
 -29   3   7        0.04        0.62      4.82 o 
 -27   3   7        2.21        4.60      3.81 o 
 -25   3   7     1643.92     1737.00     23.81 o 
 -23   3   7      238.41      260.85      6.16 o 
 -21   3   7       18.00       16.85      2.44 o 
 -19   3   7      897.04      883.78     12.77 o 
 -17   3   7      980.20     1021.30     14.34 o 
 -15   3   7     5442.77     5547.32     65.91 o 
 -13   3   7      201.57      204.85      4.29 o 
 -11   3   7       11.90        7.72      1.77 o 
  -9   3   7      666.67      628.24      9.70 o 
  -7   3   7      689.32      595.78     12.20 o 
  -5   3   7     2938.65     2967.63     35.09 o 
  -3   3   7      966.81      999.59     13.86 o 
  -1   3   7      309.58      328.85      5.96 o 
   1   3   7      188.61      193.90      4.28 o 
   3   3   7      117.82      111.03      3.35 o 
   5   3   7     1590.13     1420.10     19.14 o 
   7   3   7     2130.40     2132.55     32.07 o 
   9   3   7       35.51      102.87      6.19 o 
  11   3   7      273.16      338.62      6.89 o 
  13   3   7       57.01       85.39      4.08 o 
  15   3   7        1.30        3.58      5.07 o 
 -28   4   7      628.28      568.16     46.97 o 
 -26   4   7     1069.14     1038.34     15.19 o 
 -24   4   7      767.36      734.33     12.10 o 
 -22   4   7        8.37       10.84      2.52 o 
 -20   4   7      566.66      609.74     10.13 o 
 -18   4   7      457.55      479.81      9.87 o 
 -16   4   7     3898.91     3865.67     47.65 o 
 -14   4   7     5289.23     5348.58     63.93 o 
 -12   4   7     1734.59     1837.41     23.81 o 
 -10   4   7       40.97       33.87      2.17 o 
  -8   4   7        0.56       -0.07      1.95 o 
  -6   4   7      347.50      345.19      7.12 o 
  -4   4   7      471.09      465.42      7.71 o 
  -2   4   7     4144.25     3930.38     68.01 o 
   0   4   7     1993.23     2045.18     29.79 o 
   2   4   7      448.95      461.41      7.16 o 
   4   4   7      368.94      419.43      7.20 o 
   6   4   7     3323.01     3532.78     44.43 o 
   8   4   7        2.54       17.36      2.52 o 
  10   4   7      528.83      656.12     10.45 o 
  12   4   7      350.89      373.93      9.21 o 
  14   4   7        0.71        3.98      4.14 o 
  16   4   7      226.88      216.81      6.82 o 
 -27   5   7      377.48      274.25     36.98 o 
 -25   5   7       19.15       18.19      3.47 o 
 -23   5   7      305.59      312.99      7.03 o 
 -21   5   7     1089.99     1100.89     18.18 o 
 -19   5   7     1853.94     1850.29     26.34 o 
 -17   5   7     3077.12     3046.26     39.49 o 
 -15   5   7      331.00      316.96      6.11 o 
 -13   5   7     2127.24     2077.24     29.73 o 
 -11   5   7     3486.74     3610.57     44.06 o 
  -9   5   7      188.97      193.24      4.58 o 
  -7   5   7     3444.40     3381.05     41.16 o 
  -5   5   7      207.42      215.68      4.45 o 
  -3   5   7     2002.26     1926.43     24.75 o 
  -1   5   7     5192.51     4293.10    979.41 o 
   1   5   7     2532.94     2415.14     31.92 o 
   3   5   7      722.34      749.42     13.37 o 
   5   5   7      860.06     1013.53     16.79 o 
   7   5   7       13.02       19.84      5.36 o 
   9   5   7      225.68      150.42      8.74 o 
  11   5   7     1076.04     1054.94     15.56 o 
  13   5   7      270.35      301.32      9.22 o 
  15   5   7      664.59      662.61     12.47 o 
 -26   6   7        0.27        2.46      2.84 o 
 -24   6   7     1047.05     1080.50     18.44 o 
 -22   6   7     1065.80     1097.06     16.86 o 
 -20   6   7      521.17      491.58      8.43 o 
 -18   6   7      107.30      105.68      4.76 o 
 -16   6   7      207.70      181.51      4.48 o 
 -14   6   7       96.10       81.10      3.03 o 
 -12   6   7      199.01      179.50      4.08 o 
 -10   6   7      111.85       80.72      3.69 o 
  -8   6   7       28.66       37.58      2.38 o 
  -6   6   7      435.48      460.97      7.86 o 
  -4   6   7       50.21       52.86      2.48 o 
  -2   6   7      294.10      292.41      5.25 o 
   0   6   7     2954.92     3063.34     93.33 o 
   2   6   7      318.12      320.50      6.57 o 
   4   6   7       99.30       72.72      3.02 o 
   6   6   7      115.03      105.15      3.67 o 
   8   6   7      319.97      389.21      7.24 o 
  10   6   7     1143.94     1284.06     18.87 o 
  12   6   7       28.15       31.45      3.56 o 
  14   6   7     1230.72     1242.75     30.38 o 
 -27   7   7      432.08      420.71     17.03 o 
 -25   7   7      340.22      341.41     10.05 o 
 -23   7   7      239.50      241.08      5.59 o 
 -21   7   7     1137.77     1107.89     16.60 o 
 -19   7   7      588.78      611.77      9.99 o 
 -17   7   7     1002.46      986.92     14.30 o 
 -15   7   7     4410.17     4445.85     54.11 o 
 -13   7   7     3711.87     3817.97     48.00 o 
 -11   7   7      584.60      550.69     16.28 o 
  -9   7   7      506.26      500.26      8.00 o 
  -7   7   7     3221.94     3425.70     41.28 o 
  -5   7   7     9670.23     9909.15    116.86 o 
  -3   7   7     8830.27     8719.14    103.77 o 
  -1   7   7      103.77       75.91      3.30 o 
   1   7   7     1386.45     1467.57     27.15 o 
   3   7   7     2377.34     2295.88     34.64 o 
   5   7   7     2733.67     2728.65     49.11 o 
   7   7   7     3989.42     4030.36     76.12 o 
   9   7   7     3155.67     3293.07     43.36 o 
  11   7   7     2545.33     2745.03     43.40 o 
  13   7   7       61.77       50.24      4.55 o 
 -26   8   7     1773.11     1716.11     37.12 o 
 -24   8   7      582.97      476.86     47.60 o 
 -22   8   7       56.91       57.60      3.73 o 
 -20   8   7      588.58      606.83     12.32 o 
 -18   8   7      131.98      124.78      4.13 o 
 -16   8   7     5106.61     5043.38     67.20 o 
 -14   8   7     3172.38     3043.84     38.22 o 
 -12   8   7      999.98      937.45     20.91 o 
 -10   8   7      138.25      189.81      6.39 o 
  -8   8   7      386.26      394.06      7.16 o 
  -6   8   7       12.06        5.27      2.14 o 
  -4   8   7      184.22      195.76      4.23 o 
  -2   8   7      671.52      721.00     14.83 o 
   0   8   7     1744.39     1757.32     26.88 o 
   2   8   7      681.78      638.37     12.77 o 
   4   8   7     1449.36     1395.73     43.61 o 
   6   8   7     2619.84     2731.56     87.30 o 
   8   8   7       24.88       16.78      3.19 o 
  10   8   7       51.63       50.77      3.72 o 
  12   8   7      548.61      555.54     13.27 o 
  14   8   7      414.44      461.52      9.79 o 
 -25   9   7      817.45      817.21     21.20 o 
 -23   9   7      713.03      642.11     37.76 o 
 -21   9   7      836.29      883.35     14.73 o 
 -19   9   7      950.78      981.00     16.51 o 
 -17   9   7     3595.10     3564.38     45.27 o 
 -15   9   7     1008.22     1031.20     24.93 o 
 -13   9   7      386.00      325.91     88.26 o 
 -11   9   7      803.37      795.65     13.68 o 
  -9   9   7     3661.66     3600.54     46.71 o 
  -7   9   7     2807.85     2824.62     37.64 o 
  -5   9   7       34.12       33.04      2.63 o 
  -3   9   7     4560.44     4801.65     68.86 o 
  -1   9   7     3729.40     3836.30     77.90 o 
   1   9   7     1962.65     1922.42     51.57 o 
   3   9   7      277.37      310.68      9.95 o 
   5   9   7      232.80      233.22     10.62 o 
   7   9   7      691.41      747.07     20.26 o 
   9   9   7      183.13      168.10      6.04 o 
  11   9   7       72.21       69.94      5.01 o 
  13   9   7      944.87      943.03     27.65 o 
 -24  10   7     1098.26     1115.23     51.15 o 
 -22  10   7     1042.12      989.78     23.46 o 
 -20  10   7      433.38      441.40      9.40 o 
 -18  10   7      250.16      242.05      6.03 o 
 -16  10   7      632.01      640.33     11.69 o 
 -14  10   7       11.85       28.30      3.18 o 
 -12  10   7      635.75      640.99     10.08 o 
 -10  10   7     1798.86     1780.83     22.12 o 
  -8  10   7        0.06       -1.65      2.26 o 
  -6  10   7       21.77       33.81      3.22 o 
  -4  10   7      832.25      827.36     12.44 o 
  -2  10   7      171.76      156.59      4.65 o 
   0  10   7      597.84      594.93     10.43 o 
   2  10   7      376.66      353.56      6.92 o 
   4  10   7      543.04      531.52     18.74 o 
   6  10   7      494.87      472.97     14.23 o 
   8  10   7      585.23      579.79     13.34 o 
  10  10   7     1964.85     2043.99     55.07 o 
  12  10   7     1099.34     1101.66     28.74 o 
 -23  11   7       37.89       30.16      7.28 o 
 -21  11   7      240.53      221.24      9.03 o 
 -19  11   7      253.82      226.53      9.74 o 
 -17  11   7     1068.94     1053.67     16.67 o 
 -15  11   7     3547.41     3265.35    353.69 o 
 -13  11   7     3081.76     3101.57     73.45 o 
 -11  11   7      765.69      835.76     12.45 o 
  -9  11   7     1444.92     1512.33     23.47 o 
  -7  11   7     3039.34     3266.36     38.27 o 
  -5  11   7     2996.71     3008.93     36.78 o 
  -3  11   7     3897.36     3940.15     71.95 o 
  -1  11   7      786.73      835.48     13.21 o 
   1  11   7     1906.11     1918.77     33.17 o 
   3  11   7     1589.07     1625.11     63.26 o 
   5  11   7     1939.12     1683.66    214.46 o 
   7  11   7     4532.05     4634.24    189.41 o 
   9  11   7     3603.13     3546.93    112.31 o 
 -20  12   7      232.72      223.73      7.26 o 
 -18  12   7      127.39      138.09      5.17 o 
 -16  12   7      464.87      432.12     11.80 o 
 -14  12   7      247.25      218.35      6.65 o 
 -12  12   7      444.51      460.54      9.02 o 
 -10  12   7      122.11      141.58      4.39 o 
  -8  12   7      367.02      388.72      9.36 o 
  -6  12   7      404.33      415.12      7.81 o 
  -4  12   7      380.25      329.27      7.07 o 
  -2  12   7      242.15      257.92      5.95 o 
   0  12   7       14.68       15.70      3.57 o 
   2  12   7        2.39        3.00      3.57 o 
   4  12   7      192.77      177.95      5.30 o 
   6  12   7     1153.77     1107.72     58.66 o 
   8  12   7       96.05       74.14      6.00 o 
 -19  13   7     1132.44     1058.02     43.59 o 
 -17  13   7     2177.96     2064.00    109.19 o 
 -15  13   7      535.41      568.46     16.73 o 
 -13  13   7       51.82       52.07      4.68 o 
 -11  13   7      180.48      191.39      5.65 o 
  -9  13   7      528.41      478.57      8.97 o 
  -7  13   7     1500.58     1493.58     21.60 o 
  -5  13   7     2419.61     2302.30     75.48 o 
  -3  13   7     2953.84     3052.99     39.34 o 
  -1  13   7     1201.72     1251.56     17.71 o 
   1  13   7      410.58      373.21      8.00 o 
   3  13   7      133.25      150.21      7.89 o 
   5  13   7      465.58      439.78     15.02 o 
   7  13   7       86.72       75.26      5.82 o 
 -16  14   7      749.28      685.62     31.94 o 
 -14  14   7     2079.51     2057.71     33.01 o 
 -12  14   7      443.97      398.78     11.63 o 
 -10  14   7        5.15        7.71      3.94 o 
  -8  14   7      625.82      669.59     11.95 o 
  -6  14   7      950.73      943.60     16.13 o 
  -4  14   7      134.74      104.85      5.37 o 
  -2  14   7       93.33       83.28      4.92 o 
   0  14   7       74.33       94.27      5.66 o 
   2  14   7       73.66       63.79      5.15 o 
   4  14   7      322.22      293.63     14.10 o 
 -13  15   7     2170.74     2067.43     67.66 o 
 -11  15   7     1499.75     1534.28     21.04 o 
  -9  15   7        2.03        6.85      5.29 o 
  -7  15   7      467.91      476.70      9.94 o 
  -5  15   7      448.06      470.69      9.93 o 
  -3  15   7      103.94       96.05      5.20 o 
  -1  15   7      496.24      497.83      9.70 o 
   1  15   7      325.24      322.19      8.91 o 
 -28   0   8     1897.34     1973.21     40.23 o 
 -26   0   8      748.62      849.83     51.28 o 
 -24   0   8      130.30      132.17      6.11 o 
 -22   0   8       20.24       25.22      4.00 o 
 -20   0   8        1.57        6.55      3.08 o 
 -18   0   8     1655.50     1690.51     31.16 o 
 -16   0   8     5390.42     5308.21     89.06 o 
 -14   0   8      542.00      505.34     12.48 o 
 -12   0   8      433.42      441.01     10.00 o 
 -10   0   8      407.38      424.72     12.03 o 
  -8   0   8      881.23      787.66     17.90 o 
  -6   0   8      716.66      729.51     20.58 o 
  -4   0   8     8956.36     8961.19    143.85 o 
  -2   0   8     6631.87     6822.44    113.10 o 
   0   0   8     4978.24     4997.50    100.11 o 
   2   0   8     4735.74     4896.35     86.64 o 
   4   0   8     3639.78     3831.02     70.66 o 
   6   0   8     2570.28     2522.90     82.98 o 
   8   0   8       51.92       25.45      4.02 o 
  10   0   8      954.92     1000.61     21.63 o 
  12   0   8      873.80      870.07     42.73 o 
  14   0   8      107.04      106.01     14.22 o 
 -29   1   8      823.43      863.44     14.20 o 
 -27   1   8       64.82       59.22      4.72 o 
 -25   1   8     2142.38     2269.59     28.51 o 
 -23   1   8     1861.10     1924.57     26.53 o 
 -21   1   8     2131.19     2261.77     28.60 o 
 -19   1   8     2615.44     2655.61     33.67 o 
 -17   1   8     3923.76     4176.51     51.02 o 
 -15   1   8     2167.71     2148.21     28.59 o 
 -13   1   8      758.05      728.47     11.05 o 
 -11   1   8     2989.63     2895.61     36.98 o 
  -9   1   8     2738.64     2735.75     34.32 o 
  -7   1   8    11069.44    10945.77    142.05 o 
  -5   1   8      544.60      511.48     22.47 o 
  -3   1   8      506.07      500.06      7.84 o 
  -1   1   8     1904.53     1888.80     24.08 o 
   1   1   8      576.93      614.81      9.32 o 
   3   1   8      663.14      688.88     10.58 o 
   5   1   8     1357.79     1378.51     19.59 o 
   7   1   8     1189.81     1215.33     17.76 o 
   9   1   8       41.72       50.48      3.23 o 
  11   1   8        5.07        4.06      3.06 o 
  13   1   8      355.78      404.97      9.29 o 
  15   1   8      307.79      306.05     10.67 o 
 -28   2   8        0.95       -1.43      4.76 o 
 -26   2   8     2392.62     2625.66     36.38 o 
 -24   2   8     1006.41     1082.45     16.17 o 
 -22   2   8     2805.91     2918.44     37.54 o 
 -20   2   8      132.11      111.78      3.48 o 
 -18   2   8      288.83      288.86      5.45 o 
 -16   2   8     2858.93     2802.36     38.14 o 
 -14   2   8       23.68       26.82      2.24 o 
 -12   2   8     2007.54     1825.59     24.11 o 
 -10   2   8      668.58      755.25     10.86 o 
  -8   2   8     2914.79     2957.14     40.33 o 
  -6   2   8       13.96        7.88      2.07 o 
  -4   2   8     1858.60     1866.36     35.66 o 
  -2   2   8     5241.10     5338.19     64.84 o 
   0   2   8    28209.69    28215.42    315.58 o 
   2   2   8     1923.16     1923.32     24.99 o 
   4   2   8       63.32       72.10      2.97 o 
   6   2   8     1131.14     1202.64     17.41 o 
   8   2   8      220.61      256.41      5.43 o 
  10   2   8     1052.24     1091.53     15.82 o 
  12   2   8      570.50      620.91     10.43 o 
  14   2   8     4144.12     4368.20     53.06 o 
 -27   3   8      275.22      248.87      7.10 o 
 -25   3   8       39.45       49.51      3.75 o 
 -23   3   8       56.05       53.99      3.79 o 
 -21   3   8     2832.36     2923.76     37.86 o 
 -19   3   8     3458.65     3490.17     42.31 o 
 -17   3   8     2702.92     2953.22     38.25 o 
 -15   3   8      500.59      508.46      8.85 o 
 -13   3   8     1070.06     1191.22     17.15 o 
 -11   3   8     2876.76     3018.98     36.89 o 
  -9   3   8      326.60      316.12      5.90 o 
  -7   3   8     4288.83     4330.08     53.21 o 
  -5   3   8     4058.28     4038.27     48.75 o 
  -3   3   8     4331.13     4346.82     81.88 o 
  -1   3   8        0.45        1.45      2.06 o 
   1   3   8      181.01      180.05      4.26 o 
   3   3   8     2879.80     3034.91     39.81 o 
   5   3   8     1280.11     1298.19     21.87 o 
   7   3   8      692.14      617.91     10.65 o 
   9   3   8       20.13       11.97      2.92 o 
  11   3   8      797.28      823.56     15.20 o 
  13   3   8      213.42      200.77      6.42 o 
 -28   4   8      995.75     1055.83     28.31 o 
 -26   4   8     2154.11     2284.77     30.38 o 
 -24   4   8      507.17      534.25      9.18 o 
 -22   4   8     1008.47     1047.53     14.86 o 
 -20   4   8        1.13        2.05      2.67 o 
 -18   4   8       59.70       51.66      2.64 o 
 -16   4   8     2030.20     2041.28     26.95 o 
 -14   4   8       21.33       21.68      2.72 o 
 -12   4   8      932.26      995.37     14.49 o 
 -10   4   8     1162.19     1222.41     16.65 o 
  -8   4   8      955.50      981.89     13.49 o 
  -6   4   8        1.24        3.09      1.93 o 
  -4   4   8     6290.42     6337.19    106.13 o 
  -2   4   8       67.32       78.73      4.52 o 
   0   4   8     2603.51     2384.23     31.32 o 
   2   4   8     2444.85     2400.30     35.86 o 
   4   4   8     3404.09     3350.83     43.68 o 
   6   4   8     1551.88     1601.10     23.53 o 
   8   4   8      151.36      152.57      4.70 o 
  10   4   8      301.29      306.94      6.73 o 
  12   4   8      875.01      862.61     14.95 o 
  14   4   8      519.39      579.04     12.83 o 
 -27   5   8      354.83      354.67      8.93 o 
 -25   5   8     2492.96     2639.68     37.59 o 
 -23   5   8      246.77      286.72      6.26 o 
 -21   5   8     2399.36     2474.38     29.26 o 
 -19   5   8     2007.99     2061.99     28.96 o 
 -17   5   8      363.17      345.32      6.81 o 
 -15   5   8     1466.31     1525.46     20.48 o 
 -13   5   8      225.41      232.08      4.92 o 
 -11   5   8      997.68      836.35     13.11 o 
  -9   5   8     2392.25     2289.99     30.33 o 
  -7   5   8     2897.60     2877.88     35.77 o 
  -5   5   8      819.50      807.70     11.63 o 
  -3   5   8      174.93      170.74      4.52 o 
  -1   5   8       29.07       16.16      2.65 o 
   1   5   8      296.25      304.12      6.30 o 
   3   5   8      292.31      275.69      5.89 o 
   5   5   8      297.25      304.23      7.85 o 
   7   5   8      554.79      585.86     11.03 o 
   9   5   8       22.72       37.81      3.94 o 
  11   5   8       52.92       58.15      4.30 o 
  13   5   8      488.65      499.35     10.65 o 
 -26   6   8     1653.98     1640.30     60.64 o 
 -24   6   8      385.94      407.69      8.75 o 
 -22   6   8      458.35      475.79      8.79 o 
 -20   6   8       48.58       52.66      3.32 o 
 -18   6   8        9.36       10.47      3.05 o 
 -16   6   8      108.66      128.71      4.07 o 
 -14   6   8      332.72      288.84      5.75 o 
 -12   6   8       23.11       17.84      2.40 o 
 -10   6   8       36.58       15.30      2.38 o 
  -8   6   8     1133.60     1079.03     15.59 o 
  -6   6   8      372.79      345.26      6.53 o 
  -4   6   8     1923.29     1858.71     24.18 o 
  -2   6   8     1285.99     1237.76     34.91 o 
   0   6   8     2937.87     2327.49    559.18 o 
   2   6   8       74.36       98.80      3.63 o 
   4   6   8      404.61      430.86     13.20 o 
   6   6   8       63.84       50.44      3.40 o 
   8   6   8       11.74        9.89      3.47 o 
  10   6   8       76.04       50.82      4.00 o 
  12   6   8       13.15       18.73      4.43 o 
 -25   7   8      322.90      368.90      8.41 o 
 -23   7   8      112.86      104.89      4.63 o 
 -21   7   8      482.57      467.68      9.17 o 
 -19   7   8      168.40      146.48      4.50 o 
 -17   7   8     1178.32     1215.29     25.58 o 
 -15   7   8      279.07      273.93      9.21 o 
 -13   7   8        0.45        1.64      2.28 o 
 -11   7   8      459.98      532.71      8.08 o 
  -9   7   8      845.24      974.15     13.63 o 
  -7   7   8      218.87      237.16      5.55 o 
  -5   7   8      304.93      271.19      5.83 o 
  -3   7   8     1527.44     1489.26     34.74 o 
  -1   7   8        1.17       -0.02      2.31 o 
   1   7   8      290.01      291.93      6.95 o 
   3   7   8      851.46      858.48     18.60 o 
   5   7   8      234.26      254.21      9.73 o 
   7   7   8      492.03      475.78      8.95 o 
   9   7   8      217.74      260.95      6.23 o 
  11   7   8       20.14       32.17      4.36 o 
 -26   8   8      528.82      407.62     69.32 o 
 -24   8   8      318.59      312.03      7.65 o 
 -22   8   8       25.28       27.01      4.24 o 
 -20   8   8        5.94        2.89      3.26 o 
 -18   8   8      201.18      181.70      5.37 o 
 -16   8   8        0.95        3.61      2.46 o 
 -14   8   8     1978.48     1841.88     41.19 o 
 -12   8   8      266.21      263.32      5.73 o 
 -10   8   8        1.35        7.31      2.41 o 
  -8   8   8      519.79      587.08      9.37 o 
  -6   8   8      603.54      587.08      9.05 o 
  -4   8   8     1130.65     1045.09     15.10 o 
  -2   8   8       10.39        7.19      2.41 o 
   0   8   8        0.88        5.50      2.64 o 
   2   8   8     2216.38     2129.01     37.60 o 
   4   8   8      241.90      227.54      7.08 o 
   6   8   8       95.90      104.52      4.07 o 
   8   8   8      440.17      459.92      9.06 o 
  10   8   8      587.29      607.28     11.41 o 
 -25   9   8      231.99      210.23     25.52 o 
 -23   9   8       10.02        8.78      4.99 o 
 -21   9   8       62.28       64.51      5.27 o 
 -19   9   8      105.49      130.59      5.96 o 
 -17   9   8       33.50       30.31      3.32 o 
 -15   9   8      459.44      456.73     10.77 o 
 -13   9   8        4.09        1.73      2.51 o 
 -11   9   8      583.32      648.75     10.57 o 
  -9   9   8      190.37      142.47      4.43 o 
  -7   9   8     1221.45     1156.96     15.93 o 
  -5   9   8       99.37      106.57      3.53 o 
  -3   9   8      522.15      483.46      8.25 o 
  -1   9   8        0.63        2.14      2.62 o 
   1   9   8      115.40      117.56      3.97 o 
   3   9   8      320.55      312.18      7.23 o 
   5   9   8       64.53       65.38      3.78 o 
   7   9   8      363.41      345.81      7.60 o 
   9   9   8     1542.66     1672.57     50.84 o 
 -22  10   8      213.00      206.71      6.56 o 
 -20  10   8       16.31       22.34      4.83 o 
 -18  10   8      157.10      161.80      7.15 o 
 -16  10   8      764.33      712.07     12.07 o 
 -14  10   8     1121.01     1015.58     21.66 o 
 -12  10   8       39.24       52.89      3.14 o 
 -10  10   8       15.04       13.30      2.74 o 
  -8  10   8      138.73      147.51      4.78 o 
  -6  10   8      241.96      215.16      8.03 o 
  -4  10   8     1498.10     1334.03     18.43 o 
  -2  10   8      498.68      475.09     10.70 o 
   0  10   8        1.87        6.90      2.88 o 
   2  10   8      119.42      122.19      8.97 o 
   4  10   8       48.24       51.51      3.98 o 
   6  10   8       15.36       21.31      3.79 o 
   8  10   8      533.31      524.32     16.70 o 
 -21  11   8      229.15      229.86      7.07 o 
 -19  11   8       16.38       20.30      4.22 o 
 -17  11   8      197.30      189.84      7.87 o 
 -15  11   8     1332.21     1244.98    121.95 o 
 -13  11   8      341.72      346.20      9.66 o 
 -11  11   8      129.14      137.00      5.82 o 
  -9  11   8        0.39        4.23      2.90 o 
  -7  11   8      500.24      488.03      8.59 o 
  -5  11   8      423.80      423.82      7.48 o 
  -3  11   8       17.46        8.09      3.20 o 
  -1  11   8       25.93       31.13      3.50 o 
   1  11   8      606.45      588.81     10.62 o 
   3  11   8       77.83       76.15      4.75 o 
   5  11   8      540.69      514.65     23.85 o 
   7  11   8      561.08      547.61     26.87 o 
 -20  12   8       45.26       42.07      6.19 o 
 -18  12   8      153.90      153.63      7.40 o 
 -16  12   8      368.22      311.87     27.84 o 
 -14  12   8       39.93       42.80      4.62 o 
 -12  12   8        9.89        5.82      3.78 o 
 -10  12   8      129.27      152.40      4.95 o 
  -8  12   8      144.94      159.04      4.75 o 
  -6  12   8       10.40        4.78      3.89 o 
  -4  12   8       28.04       13.97      3.33 o 
  -2  12   8       14.07       14.08      3.25 o 
   0  12   8       27.97       38.80      3.83 o 
   2  12   8      454.82      442.74     13.63 o 
   4  12   8      351.91      312.54     16.22 o 
   6  12   8        7.85       -1.56      5.09 o 
 -17  13   8     2073.56     2032.12     97.38 o 
 -15  13   8      321.95      318.97     12.69 o 
 -13  13   8      209.76      222.82      6.87 o 
 -11  13   8     1045.33     1078.80     16.51 o 
  -9  13   8     2328.48     2345.56     33.88 o 
  -7  13   8       21.85       27.06      3.73 o 
  -5  13   8      117.75      114.54      4.93 o 
  -3  13   8      987.48      984.43     15.18 o 
  -1  13   8      337.90      335.72      8.06 o 
   1  13   8       66.47       46.08      4.52 o 
   3  13   8       86.34       83.34      5.50 o 
 -14  14   8       30.92       31.78      5.88 o 
 -12  14   8       11.08       18.25      4.83 o 
 -10  14   8        3.89        8.59      4.96 o 
  -8  14   8      496.08      503.09     11.41 o 
  -6  14   8      392.49      354.40      9.51 o 
  -4  14   8      371.50      325.69      7.76 o 
  -2  14   8      609.31      599.02     11.74 o 
   0  14   8      222.57      221.18      8.18 o 
  -9  15   8        0.42        1.95      4.72 o 
  -7  15   8      856.20      888.74     15.77 o 
  -5  15   8     1239.99     1239.34     20.09 o 
 -27   1   9       53.82       49.93      4.72 o 
 -25   1   9       25.28       25.75      3.27 o 
 -23   1   9        3.05        7.57      3.86 o 
 -21   1   9      157.40      157.43      4.54 o 
 -19   1   9        4.36        2.58      2.35 o 
 -17   1   9       59.66       44.37      2.67 o 
 -15   1   9     1451.71     1342.76     18.80 o 
 -13   1   9      326.12      335.27      6.71 o 
 -11   1   9     5323.79     4680.66     60.58 o 
  -9   1   9     1061.75     1019.42     14.27 o 
  -7   1   9      853.82      798.84     19.05 o 
  -5   1   9      401.31      365.68     44.26 o 
  -3   1   9     1251.48     1201.75     16.75 o 
  -1   1   9      165.26      150.51      4.24 o 
   1   1   9        1.89       -0.02      2.23 o 
   3   1   9      367.87      334.20      6.53 o 
   5   1   9     1285.67     1377.72     19.12 o 
   7   1   9        0.34       -1.32      3.28 o 
   9   1   9        0.81        2.82      3.52 o 
  11   1   9      223.17      240.15      6.71 o 
 -28   2   9      417.05      396.18      9.29 o 
 -26   2   9       27.36       27.63      4.43 o 
 -24   2   9        7.65       13.13      3.11 o 
 -22   2   9      767.79      762.43     13.44 o 
 -20   2   9        4.45        7.62      2.60 o 
 -18   2   9       31.86       37.53      2.76 o 
 -16   2   9     1370.78     1407.02     19.79 o 
 -14   2   9      657.50      622.13      9.38 o 
 -12   2   9     1742.21     1815.51     29.38 o 
 -10   2   9       28.52       52.49      2.67 o 
  -8   2   9       44.96       50.33      6.10 o 
  -6   2   9     1343.06     1338.40     18.13 o 
  -4   2   9      275.81      267.02      5.53 o 
  -2   2   9      619.64      607.35     10.00 o 
   0   2   9     2638.68     2582.63     36.74 o 
   2   2   9     1302.41     1384.51     19.25 o 
   4   2   9       20.01       33.34      3.17 o 
   6   2   9       44.26       42.48      3.50 o 
   8   2   9       82.98       84.62      4.27 o 
  10   2   9      472.25      529.55     10.28 o 
  12   2   9      291.98      294.43      7.95 o 
 -27   3   9        8.72       10.32      4.60 o 
 -25   3   9      644.89      641.92     10.62 o 
 -23   3   9      933.29      943.01     16.30 o 
 -21   3   9      275.23      302.82      6.14 o 
 -19   3   9      450.32      453.63      8.03 o 
 -17   3   9      385.27      366.18      7.18 o 
 -15   3   9       49.37       32.05      2.71 o 
 -13   3   9        0.10        1.73      2.26 o 
 -11   3   9     4397.88     3895.01     47.72 o 
  -9   3   9     1390.28     1288.03     19.42 o 
  -7   3   9      225.46      243.92      5.40 o 
  -5   3   9     1292.48     1198.76     17.36 o 
  -3   3   9     1647.68     1644.94     22.42 o 
  -1   3   9     1827.39     1739.87     23.67 o 
   1   3   9       13.67       16.21      2.71 o 
   3   3   9      131.47      103.80      4.00 o 
   5   3   9      337.11      345.10      7.91 o 
   7   3   9       22.63       18.02      3.72 o 
   9   3   9      109.93      122.26      5.32 o 
  11   3   9        9.19        7.02      4.57 o 
 -28   4   9       84.42       80.96      5.96 o 
 -26   4   9      180.54      197.58      6.51 o 
 -24   4   9      657.05      725.24     12.50 o 
 -22   4   9       13.57        8.08      3.85 o 
 -20   4   9       36.90       35.87      3.34 o 
 -18   4   9        0.15       -0.09      2.61 o 
 -16   4   9       51.27       41.53      2.71 o 
 -14   4   9       12.24       25.74      2.67 o 
 -12   4   9      867.74      821.30     11.72 o 
 -10   4   9      102.01       71.79      4.21 o 
  -8   4   9      578.95      551.04      9.31 o 
  -6   4   9      818.22      827.26     13.20 o 
  -4   4   9       89.83      102.02      3.63 o 
  -2   4   9        3.82        0.82      3.14 o 
   0   4   9        1.18        1.48      2.66 o 
   2   4   9       71.26       54.41      4.02 o 
   4   4   9      425.52      424.75      7.90 o 
   6   4   9      943.86     1023.19     19.67 o 
   8   4   9        1.13        4.41      3.70 o 
  10   4   9      688.38      717.27     22.45 o 
 -27   5   9      479.40      481.74     12.95 o 
 -25   5   9     1655.58     1738.70     23.33 o 
 -23   5   9      865.01      904.77     16.77 o 
 -21   5   9      441.02      444.56     13.68 o 
 -19   5   9     1363.14     1423.40     19.64 o 
 -17   5   9       26.32       35.48      3.02 o 
 -15   5   9      823.81      690.17     10.78 o 
 -13   5   9      626.63      592.64     10.43 o 
 -11   5   9       17.00       57.72      3.54 o 
  -9   5   9       59.29       78.52      3.10 o 
  -7   5   9     1144.03     1054.97     14.68 o 
  -5   5   9      286.26      270.02      5.44 o 
  -3   5   9      786.34      767.88     12.43 o 
  -1   5   9       89.03       71.53      3.36 o 
   1   5   9      315.11      310.60      6.75 o 
   3   5   9     1055.28     1058.53     17.11 o 
   5   5   9       81.21       85.33      4.11 o 
   7   5   9       73.16       89.84      4.84 o 
   9   5   9      945.11      981.73     16.81 o 
  11   5   9      518.83      524.86     18.41 o 
 -26   6   9      205.24      198.88     11.93 o 
 -24   6   9        0.23        1.32      4.37 o 
 -22   6   9      570.54      602.80     10.76 o 
 -20   6   9      307.13      333.26      7.04 o 
 -18   6   9     1763.93     1823.26     25.82 o 
 -16   6   9     5076.98     5163.49     64.65 o 
 -14   6   9      402.73      317.64      8.46 o 
 -12   6   9     3455.85     3534.03     53.24 o 
 -10   6   9     2184.64     2429.84     32.96 o 
  -8   6   9      828.29      834.96     11.97 o 
  -6   6   9      462.56      487.73      7.99 o 
  -4   6   9     2310.73     2268.78     28.69 o 
  -2   6   9     8097.95     8004.62    222.05 o 
   0   6   9     5453.03     5333.17    113.50 o 
   2   6   9     2068.45     2155.21     28.93 o 
   4   6   9      258.60      278.75      6.88 o 
   6   6   9     1268.45     1304.20     19.57 o 
   8   6   9      672.84      692.11     13.12 o 
  10   6   9      245.68      258.56      7.24 o 
 -25   7   9       13.64       16.43      4.55 o 
 -23   7   9       52.26       60.57      4.79 o 
 -21   7   9     1538.65     1563.87     22.61 o 
 -19   7   9      851.48      827.14     15.28 o 
 -17   7   9       74.01       57.64      3.54 o 
 -15   7   9      332.59      425.54      8.15 o 
 -13   7   9      586.83      677.42     24.08 o 
 -11   7   9     3580.56     3271.73     40.32 o 
  -9   7   9        9.08        4.78      2.73 o 
  -7   7   9       10.40        2.97      2.49 o 
  -5   7   9      142.06      155.41      4.54 o 
  -3   7   9      141.07      146.21      4.28 o 
  -1   7   9      172.65      172.07      6.75 o 
   1   7   9      261.96      223.20      7.96 o 
   3   7   9      115.09      127.97      4.59 o 
   5   7   9       33.18       35.95      3.76 o 
   7   7   9      187.24      178.55      5.87 o 
   9   7   9        5.81        8.45      4.57 o 
 -24   8   9     2063.47     2107.19     33.36 o 
 -22   8   9       15.51       16.76      4.91 o 
 -20   8   9       87.06       83.39      4.35 o 
 -18   8   9       66.53       71.68      3.62 o 
 -16   8   9      101.59      102.51      4.02 o 
 -14   8   9     2499.79     2713.96     36.97 o 
 -12   8   9     1730.72     1789.52     29.13 o 
 -10   8   9     1104.59     1020.05     14.40 o 
  -8   8   9     3200.26     3338.84     42.34 o 
  -6   8   9      267.97      316.37      6.79 o 
  -4   8   9      897.52      893.19     14.22 o 
  -2   8   9     1118.93     1156.28     26.05 o 
   0   8   9      225.84      241.34      7.09 o 
   2   8   9     1950.81     1908.83     35.79 o 
   4   8   9      948.91      901.42     28.88 o 
   6   8   9     1122.78     1140.04     17.36 o 
   8   8   9      488.12      495.47      9.90 o 
 -23   9   9     3256.78     3412.24     63.53 o 
 -21   9   9     1488.56     1464.44     21.63 o 
 -19   9   9      921.73      956.58     16.22 o 
 -17   9   9      903.48      974.87     15.91 o 
 -15   9   9      966.77      896.21     13.82 o 
 -13   9   9       57.24       86.23      3.96 o 
 -11   9   9     1055.39     1121.30     15.99 o 
  -9   9   9     2904.02     3063.96     37.53 o 
  -7   9   9     1049.52      981.38     14.00 o 
  -5   9   9      109.90      115.57      4.20 o 
  -3   9   9       46.11       41.98      3.87 o 
  -1   9   9       28.02       13.43      3.26 o 
   1   9   9       22.62       27.41      3.74 o 
   3   9   9        3.37        1.71      3.77 o 
   5   9   9        0.03        1.38      3.81 o 
   7   9   9      238.00      232.60      7.23 o 
 -22  10   9     1033.68     1023.05     28.16 o 
 -20  10   9     1861.17     1844.24     45.91 o 
 -18  10   9      563.90      562.90     18.36 o 
 -16  10   9     1327.06     1294.99     33.42 o 
 -14  10   9      439.52      367.87      9.50 o 
 -12  10   9     1812.75     1727.87     22.56 o 
 -10  10   9      410.54      449.77      8.16 o 
  -8  10   9      316.77      322.44      6.73 o 
  -6  10   9     1096.01     1132.11     16.65 o 
  -4  10   9     2831.71     2761.99     34.57 o 
  -2  10   9     2173.21     2275.43     28.47 o 
   0  10   9     1245.35     1247.12     45.61 o 
   2  10   9     3303.41     3328.67    131.73 o 
   4  10   9      332.81      333.07      8.70 o 
   6  10   9       21.79       13.41      4.56 o 
 -21  11   9      928.18      909.01     47.81 o 
 -19  11   9       39.00       38.25      5.15 o 
 -17  11   9       18.16        9.84      4.53 o 
 -15  11   9     1492.62     1533.08     31.34 o 
 -13  11   9     1120.31     1175.10     27.59 o 
 -11  11   9      936.31      901.48     13.50 o 
  -9  11   9       44.62       48.57      3.53 o 
  -7  11   9       46.03       53.75      4.14 o 
  -5  11   9        0.07        3.62      3.35 o 
  -3  11   9      245.83      267.27      6.95 o 
  -1  11   9      132.07      130.39      4.85 o 
   1  11   9     1341.36     1301.38     27.63 o 
   3  11   9      193.92      204.53     17.99 o 
   5  11   9      509.03      416.39     32.42 o 
 -18  12   9       96.44       87.66      6.91 o 
 -16  12   9      806.95      782.08     53.01 o 
 -14  12   9     4955.11     5054.65    121.64 o 
 -12  12   9     1976.63     2023.05     26.78 o 
 -10  12   9      926.16      931.31     15.02 o 
  -8  12   9     2981.74     3039.70     36.77 o 
  -6  12   9      740.75      742.02     11.92 o 
  -4  12   9      550.25      538.29      9.42 o 
  -2  12   9     2078.80     2096.95     42.51 o 
   0  12   9     2663.97     2507.82     58.19 o 
   2  12   9     1634.53     1568.08     82.83 o 
 -15  13   9        3.68        1.24      5.22 o 
 -13  13   9       67.74       59.50      5.35 o 
 -11  13   9      553.87      543.49     10.33 o 
  -9  13   9     1176.42     1198.13     20.11 o 
  -7  13   9      716.81      673.56     11.47 o 
  -5  13   9       93.16      104.94      4.96 o 
  -3  13   9      166.92      175.27      6.39 o 
  -1  13   9       14.04       15.97      5.55 o 
 -10  14   9      554.10      565.42     11.23 o 
  -8  14   9       81.38       82.07      5.89 o 
  -6  14   9       53.99       59.44      5.68 o 
 -28   0  10     1075.74     1060.47     27.95 o 
 -26   0  10     1845.62     1859.08     37.88 o 
 -24   0  10     1807.20     1812.58     34.18 o 
 -22   0  10       36.19       44.64      4.86 o 
 -20   0  10     1162.95     1135.73     25.10 o 
 -18   0  10     1867.89     1950.40     37.58 o 
 -16   0  10      461.20      489.61     12.94 o 
 -14   0  10        4.74       14.57      3.95 o 
 -12   0  10     6863.47     7063.63    116.89 o 
 -10   0  10     5376.30     5092.79     88.26 o 
  -8   0  10        6.12        7.83      4.61 o 
  -6   0  10     1975.73     1955.86     36.96 o 
  -4   0  10     1483.95     1526.67     30.30 o 
  -2   0  10      172.06      161.49      5.78 o 
   0   0  10       89.67       84.30      4.80 o 
   2   0  10       46.46       41.93      5.53 o 
   4   0  10      169.51      187.99      8.31 o 
   6   0  10      255.97      253.21     13.38 o 
   8   0  10        4.00        0.49      6.51 o 
  10   0  10     4705.02     4952.41    182.99 o 
 -27   1  10      359.50      369.40      9.33 o 
 -25   1  10     1113.46     1121.06     15.88 o 
 -23   1  10      920.48      921.16     13.51 o 
 -21   1  10       43.73       43.31      3.66 o 
 -19   1  10      103.82      103.10      4.03 o 
 -17   1  10      218.87      221.27      5.31 o 
 -15   1  10      238.99      207.47      4.97 o 
 -13   1  10       37.14       26.10      2.98 o 
 -11   1  10       50.97       52.94      4.04 o 
  -9   1  10       52.99       42.01      2.78 o 
  -7   1  10      316.70      301.67      6.21 o 
  -5   1  10     1124.79     1060.17     15.93 o 
  -3   1  10      763.05      770.33     12.63 o 
  -1   1  10        8.19        6.19      2.85 o 
   1   1  10      592.49      617.38     10.59 o 
   3   1  10      166.10      169.32      5.35 o 
   5   1  10     1221.99     1281.90     20.02 o 
   7   1  10      614.16      632.95     11.80 o 
   9   1  10      209.76      217.20      7.39 o 
 -26   2  10        1.92        2.08      4.17 o 
 -24   2  10      331.98      339.86      8.29 o 
 -22   2  10     2321.30     2435.30     30.27 o 
 -20   2  10     1815.90     1907.88     27.42 o 
 -18   2  10     1326.82     1369.99     19.78 o 
 -16   2  10     8604.77     8706.56    102.65 o 
 -14   2  10     8091.79     7772.68     92.46 o 
 -12   2  10      607.27      623.15     11.17 o 
 -10   2  10      933.95      794.59     13.90 o 
  -8   2  10     3775.22     3813.44     47.17 o 
  -6   2  10     7801.91     7800.15     92.22 o 
  -4   2  10     1404.49     1423.53     19.36 o 
  -2   2  10     7665.14     7898.51    135.34 o 
   0   2  10     1817.95     1821.35     26.69 o 
   2   2  10     1409.26     1428.95     20.51 o 
   4   2  10      442.73      465.39      9.17 o 
   6   2  10      612.48      618.23     12.41 o 
   8   2  10     1382.14     1415.59     21.15 o 
  10   2  10       78.96       80.94      5.51 o 
 -27   3  10        8.39        9.47      4.91 o 
 -25   3  10       26.26       26.55      3.88 o 
 -23   3  10       88.88       96.34      4.32 o 
 -21   3  10      782.44      793.61     12.55 o 
 -19   3  10       70.76       68.98      3.46 o 
 -17   3  10      130.32      130.30      4.23 o 
 -15   3  10      572.07      595.07      9.98 o 
 -13   3  10      249.39      300.45      5.98 o 
 -11   3  10      696.19      691.72     11.87 o 
  -9   3  10     1537.70     1558.62     26.64 o 
  -7   3  10     1418.02     1392.30     20.21 o 
  -5   3  10      350.78      358.98      6.92 o 
  -3   3  10       80.03       69.12      4.22 o 
  -1   3  10       13.32       12.97      2.66 o 
   1   3  10      333.74      363.16      7.18 o 
   3   3  10      375.86      399.66      7.65 o 
   5   3  10     2346.52     2486.31     43.88 o 
   7   3  10     2004.03     2127.27     32.76 o 
   9   3  10      352.59      384.67     10.63 o 
 -26   4  10     3228.63     3248.65     43.26 o 
 -24   4  10     1842.33     1907.34     26.68 o 
 -22   4  10      349.91      317.84      7.00 o 
 -20   4  10      170.41      141.28      5.36 o 
 -18   4  10     1290.39     1311.98     20.02 o 
 -16   4  10     1322.60     1360.72     20.30 o 
 -14   4  10       26.24       49.72      3.21 o 
 -12   4  10     3500.13     3649.99     43.99 o 
 -10   4  10     7942.87     7871.22     92.18 o 
  -8   4  10       38.83       50.91      3.24 o 
  -6   4  10        8.34        5.92      2.67 o 
  -4   4  10     1761.25     1631.43     43.27 o 
  -2   4  10     1421.24     1383.79     19.22 o 
   0   4  10      357.25      387.89      7.18 o 
   2   4  10       57.35       51.99      3.53 o 
   4   4  10       35.78       33.58      3.50 o 
   6   4  10      995.62     1075.30     16.35 o 
   8   4  10      113.31      109.64      5.46 o 
 -25   5  10      455.02      481.68     10.06 o 
 -23   5  10      118.24      133.44      5.40 o 
 -21   5  10     1783.19     1852.01     26.84 o 
 -19   5  10      645.59      649.10     10.47 o 
 -17   5  10       44.29       46.78      3.47 o 
 -15   5  10      465.53      494.99     10.19 o 
 -13   5  10       13.61       30.76      2.88 o 
 -11   5  10     4680.79     4460.33    151.32 o 
  -9   5  10       99.25       94.03      3.91 o 
  -7   5  10     1044.89     1047.91     16.18 o 
  -5   5  10       59.30       66.45      3.67 o 
  -3   5  10      530.84      492.99     73.62 o 
  -1   5  10      420.19      414.00      8.18 o 
   1   5  10      290.20      284.86      6.62 o 
   3   5  10       39.65       40.78      3.57 o 
   5   5  10       36.55       46.43      4.40 o 
   7   5  10       46.26       41.32      5.15 o 
 -24   6  10      145.46      157.82      6.29 o 
 -22   6  10      503.75      504.55     16.05 o 
 -20   6  10     1681.38     1764.68     25.89 o 
 -18   6  10      361.87      387.26      7.96 o 
 -16   6  10     2087.31     2096.21     28.61 o 
 -14   6  10     1599.35     1492.95     21.15 o 
 -12   6  10      228.99      218.08     36.38 o 
 -10   6  10      679.51      673.62     14.74 o 
  -8   6  10      736.09      698.90     10.87 o 
  -6   6  10     1640.60     1630.72     26.68 o 
  -4   6  10     1384.85     1451.76     32.52 o 
  -2   6  10      869.56      889.69     18.09 o 
   0   6  10       29.71       32.37      3.24 o 
   2   6  10      270.92      276.52      6.41 o 
   4   6  10       10.36       10.58      3.64 o 
   6   6  10       30.72       27.65      4.80 o 
   8   6  10      562.33      514.28     12.17 o 
 -25   7  10       51.91       50.36      6.23 o 
 -23   7  10      934.69      946.33     14.46 o 
 -21   7  10     1207.42     1274.00     22.05 o 
 -19   7  10     1222.43     1232.99     26.91 o 
 -17   7  10       54.98       61.79      4.22 o 
 -15   7  10     1241.83     1274.34     18.57 o 
 -13   7  10       42.39       54.98      4.15 o 
 -11   7  10     1458.71     1439.26     19.78 o 
  -9   7  10      426.59      411.74      7.82 o 
  -7   7  10       41.23       35.19      3.12 o 
  -5   7  10      274.81      318.37      7.09 o 
  -3   7  10       27.54       27.81      3.63 o 
  -1   7  10      321.71      319.85     13.42 o 
   1   7  10       67.89       69.16      4.26 o 
   3   7  10      566.53      617.77     16.97 o 
   5   7  10     1235.09     1226.16     27.11 o 
   7   7  10      362.02      358.49     12.48 o 
 -24   8  10      501.84      501.31     19.67 o 
 -22   8  10        6.45        7.35      4.65 o 
 -20   8  10       37.90       50.11      4.28 o 
 -18   8  10       13.56       14.49      3.86 o 
 -16   8  10      307.35      289.12      7.02 o 
 -14   8  10      656.31      713.09     15.41 o 
 -12   8  10     1231.22     1227.51     16.95 o 
 -10   8  10     1481.66     1471.39     20.49 o 
  -8   8  10       24.86       34.77      3.29 o 
  -6   8  10        1.76        5.11      3.06 o 
  -4   8  10      558.18      530.61      9.91 o 
  -2   8  10      250.66      224.56      6.34 o 
   0   8  10      641.63      619.83     16.21 o 
   2   8  10      454.73      414.90      8.65 o 
   4   8  10        5.99        6.64      4.38 o 
   6   8  10       93.89       84.38      5.38 o 
 -21   9  10      917.07      947.60     23.28 o 
 -19   9  10       23.52       17.71      4.21 o 
 -17   9  10       49.32       34.08      3.78 o 
 -15   9  10       64.67       81.94      5.35 o 
 -13   9  10        5.79       12.85      3.48 o 
 -11   9  10     1149.35     1118.14     27.69 o 
  -9   9  10       12.17        4.47      3.34 o 
  -7   9  10       98.72      104.76      4.25 o 
  -5   9  10        2.29        8.44      3.44 o 
  -3   9  10      396.66      360.85     12.59 o 
  -1   9  10       22.26       37.37      4.40 o 
   1   9  10      275.80      265.23     19.77 o 
   3   9  10       12.97       12.12      5.09 o 
 -20  10  10       38.74       31.11      5.07 o 
 -18  10  10       20.17       24.51      4.48 o 
 -16  10  10       44.47       37.01     12.43 o 
 -14  10  10        4.42        9.79      3.85 o 
 -12  10  10      396.16      398.87     11.57 o 
 -10  10  10     1714.44     1684.97     23.61 o 
  -8  10  10      105.43      107.48      4.62 o 
  -6  10  10       90.20       74.31      4.81 o 
  -4  10  10       14.97       11.22      3.94 o 
  -2  10  10      315.83      319.85      7.69 o 
   0  10  10      405.02      362.51     10.50 o 
   2  10  10       47.16       42.29      6.28 o 
 -19  11  10       36.38       45.03      5.98 o 
 -17  11  10       28.36       19.09      5.64 o 
 -15  11  10       84.81       79.36      5.38 o 
 -13  11  10      204.06      227.45      8.57 o 
 -11  11  10      308.39      285.58      8.28 o 
  -9  11  10      253.43      246.43      6.51 o 
  -7  11  10      213.10      226.94      7.31 o 
  -5  11  10      221.95      229.64      7.88 o 
  -3  11  10     1051.98     1094.30     16.80 o 
  -1  11  10      176.39      152.83     10.20 o 
   1  11  10      186.54      140.66     13.04 o 
 -16  12  10      112.49      101.59      6.30 o 
 -14  12  10      276.42      267.72      7.77 o 
 -12  12  10        2.72        6.84      4.86 o 
 -10  12  10        0.20        2.92      4.29 o 
  -8  12  10       32.64       32.71      4.89 o 
  -6  12  10      254.59      263.15      6.86 o 
  -4  12  10       63.86       55.31      4.90 o 
  -2  12  10      234.96      200.18      8.74 o 
  -9  13  10      387.54      390.83      9.18 o 
 -25   1  11      134.03      142.43      5.54 o 
 -23   1  11       18.78       22.34      3.81 o 
 -21   1  11      764.59      834.79     13.28 o 
 -19   1  11      831.11      872.61     13.82 o 
 -17   1  11      275.76      255.21      5.74 o 
 -15   1  11       95.48       90.86      4.18 o 
 -13   1  11      240.04      177.78      4.67 o 
 -11   1  11     2211.23     2095.33     28.93 o 
  -9   1  11      333.80      313.12      8.69 o 
  -7   1  11      338.24      302.40      7.28 o 
  -5   1  11      126.49      136.25      4.99 o 
  -3   1  11      151.76      175.17      5.31 o 
  -1   1  11      315.16      336.83      7.12 o 
   1   1  11     1192.77     1258.82     18.36 o 
   3   1  11     3890.21     4147.29     51.80 o 
   5   1  11     5584.87     6049.43     75.57 o 
   7   1  11        9.38        8.34      4.59 o 
 -26   2  11       17.91        7.77      4.98 o 
 -24   2  11      784.72      824.69     12.96 o 
 -22   2  11      198.59      211.58      6.60 o 
 -20   2  11       16.23       12.66      3.38 o 
 -18   2  11      157.29      157.23      4.84 o 
 -16   2  11       34.31       38.71      3.37 o 
 -14   2  11      663.69      654.46     11.09 o 
 -12   2  11      296.98      323.76      7.34 o 
 -10   2  11      146.35      124.42      5.26 o 
  -8   2  11      365.86      351.62      6.89 o 
  -6   2  11      964.83      949.32     18.41 o 
  -4   2  11        2.01        2.97      2.90 o 
  -2   2  11      172.85      181.97      5.39 o 
   0   2  11       23.93       18.69      3.71 o 
   2   2  11      143.58      154.33      5.71 o 
   4   2  11      370.80      392.74      9.27 o 
   6   2  11       51.39       64.66      5.38 o 
 -25   3  11        0.98        6.25      4.61 o 
 -23   3  11      231.40      233.92      6.38 o 
 -21   3  11        4.89        8.57      3.82 o 
 -19   3  11       14.55       18.68      3.29 o 
 -17   3  11       31.23       36.29      3.51 o 
 -15   3  11       24.44       21.28      3.02 o 
 -13   3  11       14.40       28.42      3.15 o 
 -11   3  11      377.63      432.96      9.97 o 
  -9   3  11        7.74        5.21      2.78 o 
  -7   3  11       76.75       95.57      4.26 o 
  -5   3  11      590.81      563.37     15.58 o 
  -3   3  11      133.35      134.42      4.65 o 
  -1   3  11      975.42     1055.72     21.43 o 
   1   3  11     1802.73     1874.98     25.74 o 
   3   3  11      975.20     1059.34     16.78 o 
   5   3  11      393.05      406.97      9.92 o 
 -24   4  11       61.15       66.13      5.30 o 
 -22   4  11       53.31       45.98      4.62 o 
 -20   4  11     2503.34     2573.65     37.66 o 
 -18   4  11      318.40      329.73      7.04 o 
 -16   4  11       32.29       32.02      3.86 o 
 -14   4  11      192.96      192.52      5.06 o 
 -12   4  11      194.43      169.94      4.87 o 
 -10   4  11      395.27      383.14      7.43 o 
  -8   4  11        1.34        1.75      3.04 o 
  -6   4  11      232.48      228.17      6.37 o 
  -4   4  11        0.82        2.61      3.36 o 
  -2   4  11       13.95        7.91      3.33 o 
   0   4  11       76.67       74.89      4.05 o 
   2   4  11       87.39      106.11      5.46 o 
   4   4  11        3.22        2.22      4.45 o 
   6   4  11       70.96       65.31      5.68 o 
 -25   5  11       23.49       25.13      4.68 o 
 -23   5  11       59.70       58.77      5.10 o 
 -21   5  11      289.54      318.89      7.81 o 
 -19   5  11       58.86       59.71      4.67 o 
 -17   5  11      678.88      652.67     12.16 o 
 -15   5  11      552.43      569.53     10.81 o 
 -13   5  11      349.51      316.89      6.77 o 
 -11   5  11      667.91      641.46     10.85 o 
  -9   5  11      156.31      160.11      4.92 o 
  -7   5  11     1405.32     1440.88     20.21 o 
  -5   5  11      145.34      146.03      4.60 o 
  -3   5  11      141.55      138.54      5.30 o 
  -1   5  11      236.86      214.37      5.91 o 
   1   5  11      322.89      336.27      8.19 o 
   3   5  11     2824.67     2937.96     39.75 o 
   5   5  11     1995.29     2082.93     31.28 o 
 -24   6  11     4137.95     4232.98     51.49 o 
 -22   6  11      454.34      470.69     11.22 o 
 -20   6  11       36.25       34.11      5.48 o 
 -18   6  11     2811.04     2837.52     40.31 o 
 -16   6  11     1924.26     1915.80     26.96 o 
 -14   6  11      307.52      315.81      9.19 o 
 -12   6  11       70.76       82.40      6.29 o 
 -10   6  11      246.39      258.60      6.42 o 
  -8   6  11     1632.71     1616.18     22.01 o 
  -6   6  11     1389.62     1430.55     25.70 o 
  -4   6  11      218.08      230.08      8.74 o 
  -2   6  11     1864.78     1832.93     45.48 o 
   0   6  11       31.29       30.18      3.84 o 
   2   6  11       11.55        9.49      4.19 o 
   4   6  11      445.02      425.99     11.45 o 
 -23   7  11     2068.24     1994.14     28.00 o 
 -21   7  11     1128.27     1074.84     22.01 o 
 -19   7  11      163.60      160.94      5.95 o 
 -17   7  11       51.94       62.72      4.20 o 
 -15   7  11      113.14      107.84      6.98 o 
 -13   7  11      262.46      265.46      7.81 o 
 -11   7  11     1899.77     1982.76     30.66 o 
  -9   7  11     3571.75     3485.19     45.22 o 
  -7   7  11     2695.98     2793.81     35.88 o 
  -5   7  11      611.21      622.65     13.16 o 
  -3   7  11      988.90     1022.78     17.58 o 
  -1   7  11      828.81      835.46     25.18 o 
   1   7  11     1630.55     1569.49     40.56 o 
   3   7  11      134.09      137.39      7.89 o 
 -22   8  11      315.83      301.79      8.10 o 
 -20   8  11     2817.67     2800.35     39.53 o 
 -18   8  11       95.87       90.25      5.07 o 
 -16   8  11      955.28      910.37     30.62 o 
 -14   8  11      464.59      467.40     14.68 o 
 -12   8  11      351.57      348.49      7.39 o 
 -10   8  11     3897.41     3977.91     51.20 o 
  -8   8  11       33.07       34.42      4.05 o 
  -6   8  11       38.49       42.29      3.92 o 
  -4   8  11       76.78       61.44      4.72 o 
  -2   8  11       58.12       55.18      4.35 o 
   0   8  11      209.94      204.77      6.16 o 
   2   8  11       68.63       59.89      5.00 o 
 -19   9  11      193.05      192.58      7.53 o 
 -17   9  11      223.55      190.96     13.32 o 
 -15   9  11      893.22      872.06     28.60 o 
 -13   9  11      454.79      452.03     11.01 o 
 -11   9  11       22.98       31.09      4.07 o 
  -9   9  11       75.05       75.83      4.59 o 
  -7   9  11      576.51      582.58     10.22 o 
  -5   9  11      102.54      101.79      4.92 o 
  -3   9  11      826.49      797.58     23.31 o 
  -1   9  11      270.75      229.92     12.86 o 
   1   9  11     1250.66     1043.20     98.26 o 
 -18  10  11     2135.67     1867.62    128.52 o 
 -16  10  11     1125.98     1033.75     82.37 o 
 -14  10  11      640.01      612.51     21.26 o 
 -12  10  11       56.41       46.95      4.72 o 
 -10  10  11      263.84      248.45      6.33 o 
  -8  10  11      258.62      250.64      7.54 o 
  -6  10  11     3634.58     3650.86     44.58 o 
  -4  10  11     1664.34     1679.46     40.58 o 
  -2  10  11       54.52       56.15      6.46 o 
 -15  11  11       37.03       31.97      5.19 o 
 -13  11  11      626.08      559.72     21.86 o 
 -11  11  11     3663.25     3598.98     45.55 o 
  -9  11  11     2941.92     2888.63     36.97 o 
  -7  11  11     1021.07     1093.68     17.11 o 
  -5  11  11      761.77      799.05     20.12 o 
 -24   0  12        0.34       -4.18      6.68 o 
 -22   0  12       85.32       94.42     11.19 o 
 -20   0  12     1680.67     1725.20     31.21 o 
 -18   0  12      473.88      467.76     15.42 o 
 -16   0  12       12.78        8.54      4.58 o 
 -12   0  12       60.52       49.07      5.09 o 
 -10   0  12      217.78      211.99     24.77 o 
  -8   0  12      141.76      155.73      9.28 o 
  -6   0  12      103.53      106.59     14.51 o 
  -4   0  12       99.77       95.59      5.95 o 
  -2   0  12      539.34      576.17     16.13 o 
   0   0  12     3026.17     3159.11     62.88 o 
   2   0  12      193.92      203.80     10.35 o 
 -25   1  12      743.34      743.87     12.90 o 
 -23   1  12      522.66      537.48      9.74 o 
 -21   1  12      386.56      414.11      8.18 o 
 -19   1  12      769.23      761.20     12.23 o 
 -17   1  12      575.80      587.45     10.47 o 
 -15   1  12     1192.73     1220.40     18.56 o 
 -13   1  12     1690.16     1664.93     34.71 o 
 -11   1  12     3102.68     3065.35     50.23 o 
  -9   1  12      466.37      461.12     13.76 o 
  -7   1  12      594.75      592.39     11.03 o 
  -5   1  12      375.44      352.79      7.95 o 
  -3   1  12     1107.11     1113.07     17.79 o 
  -1   1  12     2485.68     2535.88     34.56 o 
   1   1  12      755.16      795.61     13.28 o 
   3   1  12      426.18      422.02      9.90 o 
 -24   2  12     1524.35     1593.72     22.31 o 
 -22   2  12     2824.16     2923.52     37.39 o 
 -20   2  12      414.65      382.12      8.14 o 
 -18   2  12       21.71       19.39      3.86 o 
 -16   2  12      379.29      380.76      7.62 o 
 -14   2  12       66.00       51.59      3.63 o 
 -12   2  12       46.47       38.21      3.45 o 
 -10   2  12        4.62        7.05      3.75 o 
  -8   2  12      489.73      473.66      8.68 o 
  -6   2  12      246.91      251.35      7.07 o 
  -4   2  12      417.65      438.29      8.96 o 
  -2   2  12      149.62      138.51      5.29 o 
   0   2  12      240.02      245.64      6.59 o 
   2   2  12        0.28        1.84      5.00 o 
 -23   3  12     2473.05     2520.82     31.40 o 
 -21   3  12     1134.18     1152.76     18.39 o 
 -19   3  12      849.89      884.84     15.17 o 
 -17   3  12      840.91      895.10     14.31 o 
 -15   3  12      937.90      948.34     16.89 o 
 -13   3  12     2639.40     2642.74     35.30 o 
 -11   3  12     4597.23     4572.05     72.14 o 
  -9   3  12     1213.10     1113.85     17.28 o 
  -7   3  12     3015.73     2969.40     46.36 o 
  -5   3  12     1567.39     1608.54     29.15 o 
  -3   3  12      595.65      625.09     11.01 o 
  -1   3  12      586.19      600.20     11.09 o 
   1   3  12      743.66      762.73     16.33 o 
   3   3  12     2797.90     2806.94     52.33 o 
 -22   4  12      165.68      179.75      6.11 o 
 -20   4  12       24.23       23.99      4.09 o 
 -18   4  12      482.31      496.05      9.56 o 
 -16   4  12      279.40      274.42      7.16 o 
 -14   4  12      117.03       99.07      4.60 o 
 -12   4  12        1.37        8.53      4.96 o 
 -10   4  12     2287.57     2348.99     31.59 o 
  -8   4  12        0.59        6.48      3.92 o 
  -6   4  12      728.63      725.49     12.42 o 
  -4   4  12      410.63      429.73     11.45 o 
  -2   4  12      128.19      122.80      6.35 o 
   0   4  12      569.38      580.63     16.63 o 
   2   4  12      375.85      380.85      9.90 o 
 -23   5  12       46.32       45.66      5.65 o 
 -21   5  12      326.50      327.28      8.01 o 
 -19   5  12       73.41       67.40      4.62 o 
 -17   5  12        1.62       -1.59      4.05 o 
 -15   5  12     3178.75     3200.87     42.07 o 
 -13   5  12       13.81        9.71      4.41 o 
 -11   5  12       16.17       13.73      3.62 o 
  -9   5  12     1156.01     1240.90     18.57 o 
  -7   5  12        4.26        4.08      4.12 o 
  -5   5  12      175.85      181.47      5.81 o 
  -3   5  12      333.44      332.62     18.08 o 
  -1   5  12     1718.40     1609.17     36.11 o 
   1   5  12     2094.03     2062.63     47.03 o 
 -22   6  12     2202.91     2168.67     43.96 o 
 -20   6  12      535.40      528.22     13.24 o 
 -18   6  12       12.35       16.28      5.06 o 
 -16   6  12       10.10       14.53      3.82 o 
 -14   6  12        1.32        1.56      4.31 o 
 -12   6  12        9.98        6.53      3.65 o 
 -10   6  12      167.58      189.53      5.55 o 
  -8   6  12       82.48       93.14      4.86 o 
  -6   6  12      526.66      561.98     11.10 o 
  -4   6  12        7.22        8.73      3.88 o 
  -2   6  12      295.16      290.16     18.16 o 
   0   6  12      154.11      140.95      9.92 o 
 -19   7  12      391.51      351.59      9.27 o 
 -17   7  12      219.55      212.98      9.98 o 
 -15   7  12        6.88        1.50      4.24 o 
 -13   7  12     1824.08     1718.75     31.71 o 
 -11   7  12     2619.29     2564.72     35.78 o 
  -9   7  12        8.49        7.60      4.58 o 
  -7   7  12      235.91      232.22      6.34 o 
  -5   7  12      976.62     1001.86     20.59 o 
  -3   7  12      445.05      420.48     23.34 o 
  -1   7  12      104.64       99.85      8.27 o 
 -18   8  12        0.08        0.06      4.99 o 
 -16   8  12        9.72       16.76      4.97 o 
 -14   8  12      108.76       86.27      5.59 o 
 -12   8  12       35.58       35.58      4.43 o 
 -10   8  12     1304.27     1313.93     20.22 o 
  -8   8  12      191.96      200.90      6.70 o 
  -6   8  12       45.58       51.50      4.98 o 
  -4   8  12      176.15      158.51      8.94 o 
 -15   9  12       14.98       17.05      5.82 o 
 -13   9  12      308.21      265.78      7.96 o 
 -11   9  12        1.22        1.40      4.41 o 
  -9   9  12     1108.85     1168.18     17.68 o 
  -7   9  12      200.30      201.38      8.33 o 
  -5   9  12      250.06      261.83      7.29 o 
 -21   1  13        4.81       15.39      4.79 o 
 -19   1  13       80.93       83.61      4.87 o 
 -17   1  13     1354.13     1345.40     19.38 o 
 -15   1  13       17.05       18.41      5.04 o 
 -13   1  13      317.55      309.07      7.17 o 
 -11   1  13     1192.50     1113.52     24.82 o 
  -9   1  13        2.10        0.11      4.29 o 
  -7   1  13        0.50        1.73      5.06 o 
  -5   1  13       90.38       95.64      5.11 o 
  -3   1  13      540.58      531.74     15.62 o 
  -1   1  13      216.56      214.53      7.10 o 
 -22   2  13        3.86        7.28      5.04 o 
 -20   2  13       31.99       27.06      4.61 o 
 -18   2  13      213.20      207.90      7.04 o 
 -16   2  13     1032.06     1038.62     16.19 o 
 -14   2  13       31.72       33.61      6.16 o 
 -12   2  13       59.73       62.02      4.76 o 
 -10   2  13       39.00       40.40      4.20 o 
  -8   2  13       19.30       12.61      5.74 o 
  -6   2  13      556.64      566.66     18.40 o 
  -4   2  13       19.65       11.68      4.99 o 
  -2   2  13      125.02      115.28      6.82 o 
 -21   3  13       32.51       25.67      6.21 o 
 -19   3  13     1423.25     1467.07     26.02 o 
 -17   3  13      117.69      107.43      5.21 o 
 -15   3  13        0.58        2.13      4.02 o 
 -13   3  13      114.53      105.03      5.05 o 
 -11   3  13        2.46        6.32      3.86 o 
  -9   3  13      168.57      191.32      7.27 o 
  -7   3  13      231.54      209.57      6.99 o 
  -5   3  13       46.63       44.38      5.14 o 
  -3   3  13       18.28       16.28      4.87 o 
 -20   4  13       15.58       15.71      5.22 o 
 -18   4  13       54.41       59.52      5.76 o 
 -16   4  13       43.26       33.86      4.93 o 
 -14   4  13      623.79      611.91     11.34 o 
 -12   4  13       20.90       26.64      4.50 o 
 -10   4  13     1828.63     1845.32     27.74 o 
  -8   4  13      972.39      934.67     16.08 o 
  -6   4  13        2.54        4.56      5.74 o 
  -4   4  13       83.44       85.89      5.33 o 
 -19   5  13        1.89        2.17      4.65 o 
 -17   5  13     1442.99     1359.76     49.50 o 
 -15   5  13     1901.35     1814.84     52.50 o 
 -13   5  13     1039.80      971.24     34.09 o 
 -11   5  13      314.53      301.28      7.08 o 
  -9   5  13       44.19       46.14      5.07 o 
  -7   5  13       40.37       39.17      4.61 o 
  -5   5  13       39.79       22.59      9.68 o 
 -18   6  13       10.10        8.42      5.59 o 
 -16   6  13     1335.33     1195.76     63.35 o 
 -14   6  13     1644.58     1568.72    104.84 o 
 -12   6  13      940.18      916.68     21.56 o 
 -10   6  13      719.31      701.45     11.75 o 
  -8   6  13      112.98      107.98      5.25 o 
  -6   6  13     3403.58     3310.45    148.00 o 
 -15   7  13      963.63      888.71     87.11 o 
 -13   7  13      391.95      344.36     22.93 o 
 -11   7  13      694.32      672.61     21.57 o 
  -9   7  13     1932.33     1898.30     27.29 o 
 -16   0  14     2342.65     2249.89    101.01 o 
 -14   0  14      172.18      165.65     12.84 o 
 -12   0  14     1020.92      954.17     22.37 o 
 -10   0  14     2577.40     2140.16     87.40 o 
  -8   0  14     3571.63     3265.24     57.40 o 
 -17   1  14      290.49      285.62     11.51 o 
 -15   1  14      196.43      189.73     10.42 o 
 -13   1  14       49.89       34.08      6.55 o 
 -11   1  14       38.71       33.64      8.95 o 
  -9   1  14       13.11        8.47      8.25 o 
 -16   2  14     8436.95     8161.95    139.60 o 
 -14   2  14     1464.00     1369.98     44.27 o 
 -12   2  14      478.79      461.01     34.04 o 
 -10   2  14      728.28      600.08     16.55 o 
 -13   3  14      164.91      130.72      6.74 o 
 -11   3  14       76.16       67.34      5.87 o 
                                                 
