# Supplementary material for: 3,14-Diethyl-2,13-di­aza-6,17-diazonia­tri­cyclo­[16.4.0.07,12]docosane dichloride tetra­hydrate from synchrotron radiation
Source: Acta Crystallogr Sect E Struct Rep Online. 2013 Oct 9;69(Pt 11):o1620. doi: 10.1107/S1600536813027232 (PMC3884294; doi:10.1107/S1600536813027232)
Supplement: Supplementary file 3 [file e-69-o1620-Isup3.cml]

<?xml version="1.0" encoding="UTF-8"?>
<cml convention="cmlDict:cmllite" xmlns="http://www.xml-cml.org/schema" xmlns:cmlDict="http://www.xml-cml.org/dictionary/cml/" xmlns:nameDict="http://www.xml-cml.org/dictionary/cml/name/">
  <molecule id="m1">
    <name dictRef="nameDict:unknown">3,14-Diethyl-2,13-diaza-6,17-diazoniatricyclo[16.4.0.0^{7,12}]docosane dichloride tetrahydrate</name>
    <atomArray>
      <atom id="a1" elementType="C">
        <label value="1" dictRef="cmlDict:locant"/>
      </atom>
      <atom id="a2" elementType="C">
        <label value="2" dictRef="cmlDict:locant"/>
      </atom>
      <atom id="a35" elementType="H"/>
      <atom id="a36" elementType="H"/>
      <atom id="a37" elementType="H"/>
      <atom id="a38" elementType="H"/>
      <atom id="a39" elementType="H"/>
      <atom id="a3" elementType="C">
        <label value="1" dictRef="cmlDict:locant"/>
      </atom>
      <atom id="a4" elementType="N">
        <label value="2" dictRef="cmlDict:locant"/>
      </atom>
      <atom id="a5" elementType="C">
        <label value="3" dictRef="cmlDict:locant"/>
      </atom>
      <atom id="a6" elementType="C">
        <label value="4" dictRef="cmlDict:locant"/>
      </atom>
      <atom id="a7" elementType="C">
        <label value="5" dictRef="cmlDict:locant"/>
      </atom>
      <atom id="a8" elementType="N" formalCharge="1">
        <label value="6" dictRef="cmlDict:locant"/>
      </atom>
      <atom id="a9" elementType="C">
        <label value="7" dictRef="cmlDict:locant"/>
      </atom>
      <atom id="a10" elementType="C">
        <label value="8" dictRef="cmlDict:locant"/>
      </atom>
      <atom id="a11" elementType="C">
        <label value="9" dictRef="cmlDict:locant"/>
      </atom>
      <atom id="a12" elementType="C">
        <label value="10" dictRef="cmlDict:locant"/>
      </atom>
      <atom id="a13" elementType="C">
        <label value="11" dictRef="cmlDict:locant"/>
      </atom>
      <atom id="a14" elementType="C">
        <label value="12" dictRef="cmlDict:locant"/>
      </atom>
      <atom id="a15" elementType="N">
        <label value="13" dictRef="cmlDict:locant"/>
      </atom>
      <atom id="a16" elementType="C">
        <label value="14" dictRef="cmlDict:locant"/>
      </atom>
      <atom id="a17" elementType="C">
        <label value="15" dictRef="cmlDict:locant"/>
      </atom>
      <atom id="a18" elementType="C">
        <label value="16" dictRef="cmlDict:locant"/>
      </atom>
      <atom id="a19" elementType="N" formalCharge="1">
        <label value="17" dictRef="cmlDict:locant"/>
        <label value="N" dictRef="cmlDict:locant"/>
      </atom>
      <atom id="a20" elementType="C">
        <label value="18" dictRef="cmlDict:locant"/>
      </atom>
      <atom id="a21" elementType="C">
        <label value="19" dictRef="cmlDict:locant"/>
      </atom>
      <atom id="a22" elementType="C">
        <label value="20" dictRef="cmlDict:locant"/>
      </atom>
      <atom id="a23" elementType="C">
        <label value="21" dictRef="cmlDict:locant"/>
      </atom>
      <atom id="a24" elementType="C">
        <label value="22" dictRef="cmlDict:locant"/>
      </atom>
      <atom id="a40" elementType="H"/>
      <atom id="a41" elementType="H"/>
      <atom id="a42" elementType="H"/>
      <atom id="a43" elementType="H"/>
      <atom id="a44" elementType="H"/>
      <atom id="a45" elementType="H"/>
      <atom id="a46" elementType="H"/>
      <atom id="a47" elementType="H"/>
      <atom id="a48" elementType="H"/>
      <atom id="a49" elementType="H"/>
      <atom id="a50" elementType="H"/>
      <atom id="a51" elementType="H"/>
      <atom id="a52" elementType="H"/>
      <atom id="a53" elementType="H"/>
      <atom id="a54" elementType="H"/>
      <atom id="a55" elementType="H"/>
      <atom id="a56" elementType="H"/>
      <atom id="a57" elementType="H"/>
      <atom id="a58" elementType="H"/>
      <atom id="a59" elementType="H"/>
      <atom id="a60" elementType="H"/>
      <atom id="a61" elementType="H"/>
      <atom id="a62" elementType="H"/>
      <atom id="a63" elementType="H"/>
      <atom id="a64" elementType="H"/>
      <atom id="a65" elementType="H"/>
      <atom id="a66" elementType="H"/>
      <atom id="a67" elementType="H"/>
      <atom id="a68" elementType="H"/>
      <atom id="a69" elementType="H"/>
      <atom id="a70" elementType="H"/>
      <atom id="a71" elementType="H"/>
      <atom id="a72" elementType="H"/>
      <atom id="a73" elementType="H"/>
      <atom id="a74" elementType="H"/>
      <atom id="a75" elementType="H"/>
      <atom id="a25" elementType="Cl" formalCharge="-1" hydrogenCount="0">
        <label value="Cl" dictRef="cmlDict:locant"/>
      </atom>
      <atom id="a26" elementType="Cl" formalCharge="-1" hydrogenCount="0">
        <label value="Cl" dictRef="cmlDict:locant"/>
      </atom>
      <atom id="a27" elementType="O">
        <label value="O" dictRef="cmlDict:locant"/>
      </atom>
      <atom id="a76" elementType="H"/>
      <atom id="a77" elementType="H"/>
      <atom id="a28" elementType="O">
        <label value="O" dictRef="cmlDict:locant"/>
      </atom>
      <atom id="a78" elementType="H"/>
      <atom id="a79" elementType="H"/>
      <atom id="a29" elementType="O">
        <label value="O" dictRef="cmlDict:locant"/>
      </atom>
      <atom id="a80" elementType="H"/>
      <atom id="a81" elementType="H"/>
      <atom id="a30" elementType="O">
        <label value="O" dictRef="cmlDict:locant"/>
      </atom>
      <atom id="a82" elementType="H"/>
      <atom id="a83" elementType="H"/>
      <atom id="a33" elementType="C">
        <label value="1'" dictRef="cmlDict:locant"/>
      </atom>
      <atom id="a34" elementType="C">
        <label value="2'" dictRef="cmlDict:locant"/>
      </atom>
      <atom id="a84" elementType="H"/>
      <atom id="a85" elementType="H"/>
      <atom id="a86" elementType="H"/>
      <atom id="a87" elementType="H"/>
      <atom id="a88" elementType="H"/>
    </atomArray>
    <bondArray>
      <bond id="a1_a2" atomRefs2="a1 a2" order="S"/>
      <bond id="a1_a35" atomRefs2="a1 a35" order="S"/>
      <bond id="a1_a36" atomRefs2="a1 a36" order="S"/>
      <bond id="a2_a37" atomRefs2="a2 a37" order="S"/>
      <bond id="a2_a38" atomRefs2="a2 a38" order="S"/>
      <bond id="a2_a39" atomRefs2="a2 a39" order="S"/>
      <bond id="a3_a4" atomRefs2="a3 a4" order="S"/>
      <bond id="a4_a5" atomRefs2="a4 a5" order="S"/>
      <bond id="a5_a6" atomRefs2="a5 a6" order="S"/>
      <bond id="a6_a7" atomRefs2="a6 a7" order="S"/>
      <bond id="a7_a8" atomRefs2="a7 a8" order="S"/>
      <bond id="a8_a9" atomRefs2="a8 a9" order="S"/>
      <bond id="a9_a10" atomRefs2="a9 a10" order="S"/>
      <bond id="a10_a11" atomRefs2="a10 a11" order="S"/>
      <bond id="a11_a12" atomRefs2="a11 a12" order="S"/>
      <bond id="a12_a13" atomRefs2="a12 a13" order="S"/>
      <bond id="a13_a14" atomRefs2="a13 a14" order="S"/>
      <bond id="a9_a14" atomRefs2="a9 a14" order="S"/>
      <bond id="a14_a15" atomRefs2="a14 a15" order="S"/>
      <bond id="a15_a16" atomRefs2="a15 a16" order="S"/>
      <bond id="a16_a17" atomRefs2="a16 a17" order="S"/>
      <bond id="a17_a18" atomRefs2="a17 a18" order="S"/>
      <bond id="a18_a19" atomRefs2="a18 a19" order="S"/>
      <bond id="a19_a20" atomRefs2="a19 a20" order="S"/>
      <bond id="a20_a21" atomRefs2="a20 a21" order="S"/>
      <bond id="a21_a22" atomRefs2="a21 a22" order="S"/>
      <bond id="a22_a23" atomRefs2="a22 a23" order="S"/>
      <bond id="a23_a24" atomRefs2="a23 a24" order="S"/>
      <bond id="a3_a24" atomRefs2="a3 a24" order="S"/>
      <bond id="a20_a3" atomRefs2="a20 a3" order="S"/>
      <bond id="a3_a40" atomRefs2="a3 a40" order="S"/>
      <bond id="a4_a41" atomRefs2="a4 a41" order="S"/>
      <bond id="a5_a42" atomRefs2="a5 a42" order="S"/>
      <bond id="a6_a43" atomRefs2="a6 a43" order="S"/>
      <bond id="a6_a44" atomRefs2="a6 a44" order="S"/>
      <bond id="a7_a45" atomRefs2="a7 a45" order="S"/>
      <bond id="a7_a46" atomRefs2="a7 a46" order="S"/>
      <bond id="a8_a47" atomRefs2="a8 a47" order="S"/>
      <bond id="a8_a48" atomRefs2="a8 a48" order="S"/>
      <bond id="a9_a49" atomRefs2="a9 a49" order="S"/>
      <bond id="a10_a50" atomRefs2="a10 a50" order="S"/>
      <bond id="a10_a51" atomRefs2="a10 a51" order="S"/>
      <bond id="a11_a52" atomRefs2="a11 a52" order="S"/>
      <bond id="a11_a53" atomRefs2="a11 a53" order="S"/>
      <bond id="a12_a54" atomRefs2="a12 a54" order="S"/>
      <bond id="a12_a55" atomRefs2="a12 a55" order="S"/>
      <bond id="a13_a56" atomRefs2="a13 a56" order="S"/>
      <bond id="a13_a57" atomRefs2="a13 a57" order="S"/>
      <bond id="a14_a58" atomRefs2="a14 a58" order="S"/>
      <bond id="a15_a59" atomRefs2="a15 a59" order="S"/>
      <bond id="a16_a60" atomRefs2="a16 a60" order="S"/>
      <bond id="a17_a61" atomRefs2="a17 a61" order="S"/>
      <bond id="a17_a62" atomRefs2="a17 a62" order="S"/>
      <bond id="a18_a63" atomRefs2="a18 a63" order="S"/>
      <bond id="a18_a64" atomRefs2="a18 a64" order="S"/>
      <bond id="a19_a65" atomRefs2="a19 a65" order="S"/>
      <bond id="a19_a66" atomRefs2="a19 a66" order="S"/>
      <bond id="a20_a67" atomRefs2="a20 a67" order="S"/>
      <bond id="a21_a68" atomRefs2="a21 a68" order="S"/>
      <bond id="a21_a69" atomRefs2="a21 a69" order="S"/>
      <bond id="a22_a70" atomRefs2="a22 a70" order="S"/>
      <bond id="a22_a71" atomRefs2="a22 a71" order="S"/>
      <bond id="a23_a72" atomRefs2="a23 a72" order="S"/>
      <bond id="a23_a73" atomRefs2="a23 a73" order="S"/>
      <bond id="a24_a74" atomRefs2="a24 a74" order="S"/>
      <bond id="a24_a75" atomRefs2="a24 a75" order="S"/>
      <bond id="a1_a5" atomRefs2="a1 a5" order="S"/>
      <bond id="a27_a76" atomRefs2="a27 a76" order="S"/>
      <bond id="a27_a77" atomRefs2="a27 a77" order="S"/>
      <bond id="a28_a78" atomRefs2="a28 a78" order="S"/>
      <bond id="a28_a79" atomRefs2="a28 a79" order="S"/>
      <bond id="a29_a80" atomRefs2="a29 a80" order="S"/>
      <bond id="a29_a81" atomRefs2="a29 a81" order="S"/>
      <bond id="a30_a82" atomRefs2="a30 a82" order="S"/>
      <bond id="a30_a83" atomRefs2="a30 a83" order="S"/>
      <bond id="a33_a34" atomRefs2="a33 a34" order="S"/>
      <bond id="a33_a84" atomRefs2="a33 a84" order="S"/>
      <bond id="a33_a85" atomRefs2="a33 a85" order="S"/>
      <bond id="a34_a86" atomRefs2="a34 a86" order="S"/>
      <bond id="a34_a87" atomRefs2="a34 a87" order="S"/>
      <bond id="a34_a88" atomRefs2="a34 a88" order="S"/>
      <bond id="a33_a16" atomRefs2="a33 a16" order="S"/>
    </bondArray>
  </molecule>
</cml>
